# Supplementary material for: Human Retinal Organoids Provide a Suitable Tool for Toxicological Investigations: A Comprehensive Validation Using Drugs and Compounds Affecting the Retina
Source: Stem Cells Transl Med. 2022 Feb 19;11(2):159–77. doi: 10.1093/stcltm/szab010 (PMC8929478; doi:10.1093/stcltm/szab010)
Supplement: szab010_suppl_Supplementary_Table_S2 [file szab010_suppl_supplementary_table_s2.xlsx]

## Sheet: Sheet1
Table S2: Percentage of cells in each cluster for all conditions included in the scRNA-Seq study.
Asignment	Cluster	Control	Keterolac	Digoxin	Thioridazine	Sildenafil	Ethanol	Methanol
Rods I	0	16.202	25.8617	1.88804	2.15148	17.6509	17.3875	18.8584
RPCs I	1	10.3996	9.90886	4.48703	22.7857	18.065	17.7612	16.5927
Cones I	2	19.2804	25.628	1.90088	2.27427	13.6456	18.1263	19.1446
Bipolar cells	3	14.3671	24.5014	2.1978	10.7448	16.2393	16.8091	15.1404
T3	4	16.5583	23.4504	3.12094	12.0069	16.8617	14.9545	13.0472
Retinal ganglion cells	5	13.2298	15.2072	2.21281	7.01507	18.0791	21.1394	23.1168
Astrocytes I	6	4.18873	11.8922	1.3481	20.3178	40.4429	5.72942	16.0809
Rods II	7	11.8454	21.7082	2.23691	3.10117	18.7087	13.3706	29.029
Astrocytes II	8	17.2358	13.6043	7.04607	20.7046	11.7615	14.5799	15.0678
Astrocytes III	9	17.7983	8.56955	1.77983	28.2795	15.4252	15.6889	12.4588
Muller Glia I	10	13.2901	10.778	5.99676	13.3712	16.5316	19.6921	20.3404
T2	11	10.0655	22.9133	2.20949	9.49264	20.4583	18.3306	16.5303
T1	12	12.4211	12.3158	4.10526	20.8421	20.6316	15.7895	13.8947
Horizontal cells	13	17.8914	23.6422	1.06496	2.12993	19.8083	18.8498	16.6134
Muller Glia II	14	11.5084	8.49162	2.4581	46.3687	10.3911	8.93855	11.8436
Muller Glia III	15	7.25624	7.14286	3.96825	26.3039	19.161	20.5215	15.6463
RPE	16	10.3972	10.6308	0.934579	44.5093	12.0327	9.81308	11.6822
Proliferating cells	17	19.4489	6.48298	4.70016	16.8558	13.6143	14.9109	23.987
Amacrine cells	18	20.5085	28.6441	0.338983	6.10169	12.2034	13.2203	18.9831
Cones II	19	4.82759	20	0.344828	2.06897	31.3793	10.6897	30.6897
Fibroblasts	20	23.0483	15.9851	2.23048	17.4721	14.4981	13.0112	13.7546
RPCs II	21	13.0081	10.5691	0.813008	1.62602	21.9512	25.2033	26.8293
