# Supplementary material for: Human Retinal Organoids Provide a Suitable Tool for Toxicological Investigations: A Comprehensive Validation Using Drugs and Compounds Affecting the Retina
Source: Stem Cells Transl Med. 2022 Feb 19;11(2):159–77. doi: 10.1093/stcltm/szab010 (PMC8929478; doi:10.1093/stcltm/szab010)
Supplement: szab010_suppl_Supplementary_Table_S3 [file szab010_suppl_supplementary_table_s3.xlsx]

## Sheet: markers_0.5_
Table S3: A full list of highly and differentially expressed genes between the 21 identified clusters.
	p_val	avg_logFC	pct.1	pct.2	p_val_adj	cluster	gene	predicted cell fate
GNGT1	0	2.5331	0.992	0.715	0	0	GNGT1	Rods I
PDE6G	0	2.39956	0.984	0.71	0	0	PDE6G	Rods I
NRL	0	2.3892	1	0.836	0	0	NRL	Rods I
GNAT1	0	2.29493	0.991	0.684	0	0	GNAT1	Rods I
ROM1	0	2.24534	0.998	0.767	0	0	ROM1	Rods I
RCVRN	0	1.9658	0.999	0.828	0	0	RCVRN	Rods I
RP1	0	1.88043	0.988	0.718	0	0	RP1	Rods I
AIPL1	0	1.85333	0.997	0.771	0	0	AIPL1	Rods I
CNGB1	0	1.73623	0.984	0.707	0	0	CNGB1	Rods I
CABP5	0	1.66075	0.946	0.673	0	0	CABP5	Rods I
PDC	0	1.50767	0.997	0.813	0	0	PDC	Rods I
SAMD11	0	1.44473	0.92	0.639	0	0	SAMD11	Rods I
NR2E3	0	1.37798	0.917	0.661	0	0	NR2E3	Rods I
ALDOC	0	1.36037	0.967	0.82	0	0	ALDOC	Rods I
UNC119	0	1.33212	0.995	0.827	0	0	UNC119	Rods I
GPR160	0	1.32564	0.897	0.633	0	0	GPR160	Rods I
RAX2	0	1.31902	0.934	0.713	0	0	RAX2	Rods I
TULP1	0	1.28577	0.971	0.767	0	0	TULP1	Rods I
KCNV2	0	1.26765	0.974	0.752	0	0	KCNV2	Rods I
PDE6A	0	1.25835	0.885	0.638	0	0	PDE6A	Rods I
PRCD	0	1.21423	0.95	0.794	0	0	PRCD	Rods I
FAM161A	0	1.20008	0.911	0.723	0	0	FAM161A	Rods I
GNGT2	0	1.19125	0.913	0.701	0	0	GNGT2	Rods I
PRPH2	0	1.15691	0.875	0.623	0	0	PRPH2	Rods I
RBP3	0	1.11134	0.883	0.642	0	0	RBP3	Rods I
CRX	0	1.09718	0.942	0.712	0	0	CRX	Rods I
ELOVL4	0	1.07608	0.886	0.628	0	0	ELOVL4	Rods I
CPLX4	0	1.06759	0.937	0.73	0	0	CPLX4	Rods I
IMPG2	0	1.06126	0.921	0.684	0	0	IMPG2	Rods I
IFI27	0	1.03975	0.886	0.689	0	0	IFI27	Rods I
CLUL1	0	1.03951	0.819	0.635	0	0	CLUL1	Rods I
PPP2R2B	0	1.0025	0.873	0.733	0	0	PPP2R2B	Rods I
NEUROD1	0	0.992978	0.915	0.721	0	0	NEUROD1	Rods I
RS1	0	0.97392	0.875	0.668	0	0	RS1	Rods I
ABCA4	0	0.963861	0.882	0.689	0	0	ABCA4	Rods I
RDH12	0	0.952594	0.841	0.603	0	0	RDH12	Rods I
GNB3	0	0.952469	0.991	0.829	0	0	GNB3	Rods I
IMPG1	0	0.94979	0.819	0.658	0	0	IMPG1	Rods I
PCBP4	0	0.949155	0.98	0.843	0	0	PCBP4	Rods I
ENO2	0	0.879844	0.979	0.901	0	0	ENO2	Rods I
SPINK4	0	0.852433	0.858	0.607	0	0	SPINK4	Rods I
MAK	0	0.827193	0.805	0.655	0	0	MAK	Rods I
CITED2	0	0.819774	0.842	0.698	0	0	CITED2	Rods I
RGS9	0	0.817216	0.895	0.717	0	0	RGS9	Rods I
PTP4A3	0	0.790711	0.896	0.808	0	0	PTP4A3	Rods I
STX3	0	0.789529	0.861	0.68	0	0	STX3	Rods I
AL451062.1	0	0.783803	0.77	0.66	0	0	AL451062.1	Rods I
TUBB4B	0	0.783686	0.993	0.951	0	0	TUBB4B	Rods I
LINC02528	0	0.782247	0.819	0.629	0	0	LINC02528	Rods I
NTM	0	0.778669	0.886	0.792	0	0	NTM	Rods I
RTBDN	0	0.772336	0.809	0.678	0	0	RTBDN	Rods I
CDHR1	0	0.767547	0.825	0.67	0	0	CDHR1	Rods I
PTPN13	0	0.759205	0.777	0.691	0	0	PTPN13	Rods I
PLEKHB1	0	0.756953	0.884	0.769	0	0	PLEKHB1	Rods I
PROM1	0	0.732075	0.809	0.679	0	0	PROM1	Rods I
SNAP25	0	0.72126	0.848	0.719	0	0	SNAP25	Rods I
PKIB	0	0.71872	0.847	0.676	0	0	PKIB	Rods I
AKAP9	0	0.711633	0.969	0.881	0	0	AKAP9	Rods I
AC055733.2	0	0.710633	0.851	0.661	0	0	AC055733.2	Rods I
C16orf74	0	0.689516	0.789	0.755	0	0	C16orf74	Rods I
ANXA4	0	0.687601	0.775	0.64	0	0	ANXA4	Rods I
MT-ND3	0	0.683387	1	1	0	0	MT-ND3	Rods I
PRDX1	0	0.680833	0.992	0.948	0	0	PRDX1	Rods I
ARL4D	0	0.663252	0.832	0.739	0	0	ARL4D	Rods I
FSTL5	0	0.661914	0.921	0.738	0	0	FSTL5	Rods I
CDKN1C	0	0.642458	0.814	0.727	0	0	CDKN1C	Rods I
GADD45G	0	0.638393	0.894	0.742	0	0	GADD45G	Rods I
GSTP1	0	0.633163	0.99	0.961	0	0	GSTP1	Rods I
SYCE1L	0	0.625639	0.801	0.671	0	0	SYCE1L	Rods I
MRLN	0	0.614276	0.762	0.581	0	0	MRLN	Rods I
TUBA1B	0	0.596155	0.98	0.948	0	0	TUBA1B	Rods I
FAM107A	0	0.595688	0.786	0.696	0	0	FAM107A	Rods I
FAM57B	0	0.593223	0.874	0.762	0	0	FAM57B	Rods I
PIK3R1	0	0.560194	0.895	0.834	0	0	PIK3R1	Rods I
TPM1	0	0.549806	0.91	0.814	0	0	TPM1	Rods I
HIST1H4C	0	0.530209	0.947	0.92	0	0	HIST1H4C	Rods I
TRAC	0	0.526804	0.703	0.601	0	0	TRAC	Rods I
OTX2	0	0.510869	0.873	0.697	0	0	OTX2	Rods I
C2orf71	0	0.506495	0.723	0.609	0	0	C2orf71	Rods I
PKM	0	0.500213	0.989	0.961	0	0	PKM	Rods I
SLC40A1	0	0.461428	0.717	0.589	0	0	SLC40A1	Rods I
MAP1B	0	0.461264	0.963	0.927	0	0	MAP1B	Rods I
VTN	0	0.446517	0.734	0.653	0	0	VTN	Rods I
CNGA1	0	0.422287	0.623	0.342	0	0	CNGA1	Rods I
ARMC9	0	0.421301	0.756	0.622	0	0	ARMC9	Rods I
MT-CO3	0	0.292134	1	0.996	0	0	MT-CO3	Rods I
SH2D4A	0	0.273366	0.7	0.639	0	0	SH2D4A	Rods I
ANKRD33B	1.23379e-305	0.623375	0.721	0.596	2.46758e-302	0	ANKRD33B	Rods I
SYT1	9.64824e-305	0.355931	0.971	0.913	1.92965e-301	0	SYT1	Rods I
UBAP1L	6.73582e-299	0.5078	0.729	0.622	1.34716e-295	0	UBAP1L	Rods I
MPP4	7.662e-281	0.353673	0.746	0.649	1.5324e-277	0	MPP4	Rods I
ARL6IP1	2.76222e-273	0.506102	0.861	0.826	5.52444e-270	0	ARL6IP1	Rods I
MT1X	6.97387e-251	0.615635	0.769	0.698	1.39477e-247	0	MT1X	Rods I
CTSV	6.18989e-245	0.625172	0.645	0.55	1.23798e-241	0	CTSV	Rods I
SYP	2.64595e-243	0.423659	0.838	0.747	5.29191e-240	0	SYP	Rods I
LINC00592	8.17927e-239	0.433485	0.669	0.563	1.63585e-235	0	LINC00592	Rods I
ATP1A3	1.64634e-238	0.437454	0.819	0.741	3.29267e-235	0	ATP1A3	Rods I
MATK	1.68377e-217	0.625456	0.694	0.69	3.36753e-214	0	MATK	Rods I
RIMS2	4.83533e-211	0.521902	0.769	0.736	9.67065e-208	0	RIMS2	Rods I
CHRNA3	7.36381e-209	0.440305	0.735	0.672	1.47276e-205	0	CHRNA3	Rods I
SEZ6L2	3.04401e-201	0.352675	0.888	0.802	6.08802e-198	0	SEZ6L2	Rods I
NME1	7.32861e-197	0.387572	0.901	0.861	1.46572e-193	0	NME1	Rods I
SLC6A6	1.22104e-195	0.420499	0.697	0.59	2.44208e-192	0	SLC6A6	Rods I
ECT2	2.3578e-190	0.264208	0.696	0.614	4.71559e-187	0	ECT2	Rods I
MAP1LC3A	3.41541e-178	0.422598	0.811	0.714	6.83082e-175	0	MAP1LC3A	Rods I
TAGLN2	6.57331e-176	0.459087	0.819	0.743	1.31466e-172	0	TAGLN2	Rods I
TPD52	7.48229e-175	0.504658	0.766	0.73	1.49646e-171	0	TPD52	Rods I
SLC1A7	1.20246e-171	0.441915	0.656	0.55	2.40492e-168	0	SLC1A7	Rods I
CC2D2A	3.68477e-164	0.336583	0.782	0.73	7.36953e-161	0	CC2D2A	Rods I
UQCC2	1.11015e-163	0.385747	0.893	0.869	2.22031e-160	0	UQCC2	Rods I
SGK3	2.05376e-163	0.265079	0.673	0.592	4.10752e-160	0	SGK3	Rods I
ECHDC2	3.84925e-157	0.434539	0.727	0.701	7.69851e-154	0	ECHDC2	Rods I
DEPP1	5.46569e-156	0.266771	0.732	0.646	1.09314e-152	0	DEPP1	Rods I
ID1	2.71492e-145	0.613479	0.717	0.675	5.42984e-142	0	ID1	Rods I
MIR124-2HG	1.10865e-144	0.518226	0.693	0.668	2.21729e-141	0	MIR124-2HG	Rods I
AANAT	2.11562e-144	0.408474	0.718	0.712	4.23124e-141	0	AANAT	Rods I
DHRS11	5.87186e-141	0.255601	0.721	0.671	1.17437e-137	0	DHRS11	Rods I
MFGE8	3.65581e-140	0.437094	0.735	0.688	7.31162e-137	0	MFGE8	Rods I
LDHA	1.85115e-135	0.303124	0.978	0.969	3.70229e-132	0	LDHA	Rods I
KIF2A	4.48327e-122	0.372456	0.82	0.8	8.96654e-119	0	KIF2A	Rods I
MAP2	4.37161e-121	0.323839	0.856	0.846	8.74322e-118	0	MAP2	Rods I
RD3	4.15561e-115	0.424531	0.662	0.632	8.31121e-112	0	RD3	Rods I
LINC00599	1.4958e-114	0.335509	0.741	0.716	2.99159e-111	0	LINC00599	Rods I
AC027031.2	9.45741e-113	0.298458	0.829	0.736	1.89148e-109	0	AC027031.2	Rods I
ANKRD33	3.3032e-112	0.36409	0.627	0.598	6.60641e-109	0	ANKRD33	Rods I
EYS	3.91975e-108	0.372071	0.661	0.668	7.83949e-105	0	EYS	Rods I
DPYSL3	2.24364e-105	0.293605	0.777	0.75	4.48729e-102	0	DPYSL3	Rods I
PDLIM1	2.43303e-99	0.438325	0.663	0.648	4.86606e-96	0	PDLIM1	Rods I
RABL3	2.4884e-98	0.352427	0.675	0.636	4.97679e-95	0	RABL3	Rods I
AL391650.1	4.41519e-95	0.392827	0.764	0.763	8.83037e-92	0	AL391650.1	Rods I
CAMK1D	1.83493e-92	0.291241	0.713	0.673	3.66987e-89	0	CAMK1D	Rods I
HTRA1	4.04784e-81	0.375573	0.761	0.748	8.09567e-78	0	HTRA1	Rods I
AMER2	4.14772e-81	0.27775	0.779	0.751	8.29543e-78	0	AMER2	Rods I
BHLHE41	3.9508e-77	0.349228	0.69	0.637	7.9016e-74	0	BHLHE41	Rods I
KCNH6	1.4359e-76	0.284947	0.648	0.631	2.8718e-73	0	KCNH6	Rods I
IRX6	3.30151e-73	0.307032	0.596	0.55	6.60301e-70	0	IRX6	Rods I
ISOC1	9.17932e-73	0.311519	0.723	0.685	1.83586e-69	0	ISOC1	Rods I
BTBD8	6.88869e-70	0.285058	0.721	0.688	1.37774e-66	0	BTBD8	Rods I
HIST1H1C	2.48304e-64	0.345603	0.761	0.743	4.96608e-61	0	HIST1H1C	Rods I
SLC17A7	2.26404e-48	0.261849	0.654	0.658	4.52808e-45	0	SLC17A7	Rods I
FAM89A	2.62867e-43	0.318951	0.696	0.724	5.25734e-40	0	FAM89A	Rods I
LGALSL	3.07865e-41	0.298075	0.724	0.722	6.15729e-38	0	LGALSL	Rods I
PODXL	1.69638e-27	0.314315	0.558	0.584	3.39276e-24	0	PODXL	Rods I
FAM19A4	7.8435e-12	0.291825	0.574	0.64	1.5687e-08	0	FAM19A4	Rods I
SFRP2	0	1.71329	0.992	0.712	0	1	SFRP2	RPC II
DKK3	0	1.57827	0.996	0.768	0	1	DKK3	RPC II
RLBP1	0	1.5393	0.976	0.706	0	1	RLBP1	RPC II
TF	0	1.44415	0.888	0.623	0	1	TF	RPC II
SPP1	0	1.42554	0.987	0.742	0	1	SPP1	RPC II
FOS	0	1.37858	0.996	0.878	0	1	FOS	RPC II
PRSS35	0	1.32346	0.951	0.629	0	1	PRSS35	RPC II
HES4	0	1.30282	0.977	0.792	0	1	HES4	RPC II
HES1	0	1.28435	0.989	0.796	0	1	HES1	RPC II
C1orf61	0	1.25993	0.956	0.771	0	1	C1orf61	RPC II
WIF1	0	1.24646	0.978	0.716	0	1	WIF1	RPC II
QDPR	0	1.23392	0.939	0.662	0	1	QDPR	RPC II
CLU	0	1.22763	1	0.917	0	1	CLU	RPC II
TTYH1	0	1.22152	0.994	0.795	0	1	TTYH1	RPC II
VIM	0	1.18758	1	0.982	0	1	VIM	RPC II
SAT1	0	1.16754	0.968	0.764	0	1	SAT1	RPC II
JUN	0	1.1466	0.998	0.899	0	1	JUN	RPC II
DAPL1	0	1.14068	0.988	0.804	0	1	DAPL1	RPC II
COL2A1	0	1.1338	0.945	0.657	0	1	COL2A1	RPC II
FLT1	0	1.13194	0.921	0.618	0	1	FLT1	RPC II
SOX2	0	1.06844	0.991	0.723	0	1	SOX2	RPC II
EGR1	0	1.05442	0.987	0.818	0	1	EGR1	RPC II
CRABP1	0	1.04643	0.998	0.909	0	1	CRABP1	RPC II
GADD45B	0	1.04326	0.878	0.63	0	1	GADD45B	RPC II
RTN4	0	1.04012	1	0.965	0	1	RTN4	RPC II
FABP5	0	1.03284	0.95	0.79	0	1	FABP5	RPC II
IER2	0	1.0133	0.993	0.907	0	1	IER2	RPC II
RHOB	0	0.998513	0.957	0.747	0	1	RHOB	RPC II
RGS16	0	0.972146	0.982	0.763	0	1	RGS16	RPC II
JUNB	0	0.949205	0.983	0.832	0	1	JUNB	RPC II
PTH2	0	0.934707	0.901	0.661	0	1	PTH2	RPC II
ZFP36L1	0	0.932248	0.965	0.67	0	1	ZFP36L1	RPC II
PHLDA1	0	0.928022	0.889	0.588	0	1	PHLDA1	RPC II
CD9	0	0.923755	0.945	0.661	0	1	CD9	RPC II
MGARP	0	0.92366	0.965	0.726	0	1	MGARP	RPC II
ZFP36	0	0.923579	0.903	0.662	0	1	ZFP36	RPC II
PRSS23	0	0.903211	0.919	0.63	0	1	PRSS23	RPC II
CYR61	0	0.889347	0.896	0.648	0	1	CYR61	RPC II
ZFP36L2	0	0.879358	0.943	0.681	0	1	ZFP36L2	RPC II
F3	0	0.877005	0.901	0.558	0	1	F3	RPC II
LGALS3	0	0.855022	0.815	0.621	0	1	LGALS3	RPC II
KDR	0	0.847125	0.892	0.601	0	1	KDR	RPC II
SLC1A3	0	0.838097	0.949	0.68	0	1	SLC1A3	RPC II
BTG2	0	0.826509	0.942	0.77	0	1	BTG2	RPC II
GPM6B	0	0.825413	0.989	0.804	0	1	GPM6B	RPC II
MYO10	0	0.817027	0.962	0.757	0	1	MYO10	RPC II
ENO1	0	0.809391	0.998	0.957	0	1	ENO1	RPC II
DBI	0	0.809094	0.986	0.856	0	1	DBI	RPC II
OAF	0	0.781244	0.915	0.697	0	1	OAF	RPC II
SOCS3	0	0.778834	0.917	0.669	0	1	SOCS3	RPC II
DCBLD2	0	0.775968	0.926	0.69	0	1	DCBLD2	RPC II
SLC2A1	0	0.770117	0.976	0.802	0	1	SLC2A1	RPC II
LINC00461	0	0.758304	0.95	0.688	0	1	LINC00461	RPC II
RDH10	0	0.750727	0.897	0.659	0	1	RDH10	RPC II
GATB	0	0.749155	0.891	0.621	0	1	GATB	RPC II
NES	0	0.742192	0.896	0.664	0	1	NES	RPC II
SLC16A1	0	0.729086	0.946	0.782	0	1	SLC16A1	RPC II
LAMP5	0	0.712326	0.951	0.731	0	1	LAMP5	RPC II
SLITRK2	0	0.700463	0.832	0.561	0	1	SLITRK2	RPC II
CRYM	0	0.677908	0.94	0.701	0	1	CRYM	RPC II
FXYD1	0	0.672342	0.93	0.723	0	1	FXYD1	RPC II
ADAMTS1	0	0.65507	0.829	0.565	0	1	ADAMTS1	RPC II
NR4A1	0	0.655057	0.821	0.606	0	1	NR4A1	RPC II
ESPN	0	0.646627	0.922	0.723	0	1	ESPN	RPC II
SRPRB	0	0.630751	0.891	0.645	0	1	SRPRB	RPC II
RHOC	0	0.623121	0.926	0.742	0	1	RHOC	RPC II
CCND1	0	0.621557	0.944	0.735	0	1	CCND1	RPC II
CREB5	0	0.617624	0.853	0.612	0	1	CREB5	RPC II
GABRG3	0	0.617025	0.867	0.649	0	1	GABRG3	RPC II
SNX10	0	0.611552	0.832	0.661	0	1	SNX10	RPC II
LGI4	0	0.608718	0.91	0.685	0	1	LGI4	RPC II
NKAIN4	0	0.606277	0.924	0.687	0	1	NKAIN4	RPC II
BEX1	0	0.604092	0.979	0.896	0	1	BEX1	RPC II
PGRMC2	0	0.598232	0.921	0.683	0	1	PGRMC2	RPC II
CA2	0	0.584689	0.873	0.686	0	1	CA2	RPC II
RAX	0	0.582666	0.96	0.791	0	1	RAX	RPC II
CNN3	0	0.577568	0.969	0.789	0	1	CNN3	RPC II
FXYD3	0	0.576945	0.859	0.66	0	1	FXYD3	RPC II
ATF3	0	0.56618	0.785	0.553	0	1	ATF3	RPC II
COL11A1	0	0.56334	0.913	0.672	0	1	COL11A1	RPC II
PYGL	0	0.544461	0.839	0.585	0	1	PYGL	RPC II
MDK	0	0.542878	0.924	0.758	0	1	MDK	RPC II
TRH	0	0.542603	0.957	0.784	0	1	TRH	RPC II
PLP1	0	0.536621	0.885	0.584	0	1	PLP1	RPC II
ANGPTL1	0	0.532373	0.889	0.622	0	1	ANGPTL1	RPC II
MEST	0	0.521811	0.91	0.693	0	1	MEST	RPC II
MAFF	0	0.521371	0.84	0.592	0	1	MAFF	RPC II
GAS1	0	0.51961	0.831	0.648	0	1	GAS1	RPC II
CRNDE	0	0.516792	0.905	0.676	0	1	CRNDE	RPC II
NUDT4	0	0.50516	0.873	0.675	0	1	NUDT4	RPC II
FOSB	0	0.497643	0.9	0.683	0	1	FOSB	RPC II
MCAM	0	0.493316	0.763	0.567	0	1	MCAM	RPC II
TNFRSF12A	0	0.493147	0.77	0.553	0	1	TNFRSF12A	RPC II
SELENOP	0	0.47712	0.899	0.668	0	1	SELENOP	RPC II
PLA2G16	0	0.461284	0.919	0.708	0	1	PLA2G16	RPC II
RARRES2	0	0.460661	0.888	0.698	0	1	RARRES2	RPC II
EGR2	0	0.449427	0.746	0.572	0	1	EGR2	RPC II
PTPRZ1	0	0.436847	0.956	0.806	0	1	PTPRZ1	RPC II
TCF4	0	0.436713	0.952	0.78	0	1	TCF4	RPC II
GLUL	0	0.430734	0.867	0.709	0	1	GLUL	RPC II
SULF1	0	0.430111	0.835	0.621	0	1	SULF1	RPC II
NEAT1	0	0.429822	0.918	0.75	0	1	NEAT1	RPC II
MOB3B	0	0.429131	0.835	0.563	0	1	MOB3B	RPC II
SOX8	0	0.427238	0.778	0.471	0	1	SOX8	RPC II
SPRY2	0	0.42688	0.778	0.593	0	1	SPRY2	RPC II
FZD5	0	0.426328	0.825	0.578	0	1	FZD5	RPC II
CA14	0	0.42628	0.824	0.621	0	1	CA14	RPC II
FAM69C	0	0.426084	0.851	0.665	0	1	FAM69C	RPC II
CP	0	0.422935	0.784	0.56	0	1	CP	RPC II
CTNNAL1	0	0.422374	0.86	0.617	0	1	CTNNAL1	RPC II
SPON1	0	0.421765	0.847	0.617	0	1	SPON1	RPC II
CDH7	0	0.418118	0.821	0.608	0	1	CDH7	RPC II
ARID5B	0	0.412867	0.846	0.674	0	1	ARID5B	RPC II
CD44	0	0.412232	0.757	0.455	0	1	CD44	RPC II
COL18A1	0	0.41101	0.876	0.688	0	1	COL18A1	RPC II
HES5	0	0.409447	0.778	0.534	0	1	HES5	RPC II
SOX9	0	0.408875	0.854	0.627	0	1	SOX9	RPC II
LITAF	0	0.40299	0.85	0.649	0	1	LITAF	RPC II
NGFR	0	0.399584	0.787	0.417	0	1	NGFR	RPC II
LINC01833	0	0.392952	0.894	0.712	0	1	LINC01833	RPC II
TSC22D4	0	0.390019	0.852	0.659	0	1	TSC22D4	RPC II
MTTP	0	0.386796	0.75	0.559	0	1	MTTP	RPC II
PAX6	0	0.38564	0.968	0.749	0	1	PAX6	RPC II
FABP7	0	0.382347	0.989	0.873	0	1	FABP7	RPC II
IGFBP2	0	0.379042	0.989	0.905	0	1	IGFBP2	RPC II
PDLIM4	0	0.372608	0.813	0.645	0	1	PDLIM4	RPC II
SYNPR	0	0.370541	0.748	0.539	0	1	SYNPR	RPC II
ARHGAP18	0	0.369148	0.75	0.545	0	1	ARHGAP18	RPC II
ETV5	0	0.358237	0.715	0.594	0	1	ETV5	RPC II
MYL12A	0	0.357097	0.884	0.73	0	1	MYL12A	RPC II
CDC42EP4	0	0.354144	0.896	0.735	0	1	CDC42EP4	RPC II
IFITM3	0	0.347928	0.771	0.642	0	1	IFITM3	RPC II
RORB	0	0.341849	0.977	0.824	0	1	RORB	RPC II
PON2	0	0.340042	0.869	0.69	0	1	PON2	RPC II
CCND2	0	0.338638	0.862	0.694	0	1	CCND2	RPC II
DSC2	0	0.337526	0.737	0.615	0	1	DSC2	RPC II
B2M	0	0.333328	0.934	0.762	0	1	B2M	RPC II
CFI	0	0.33036	0.794	0.575	0	1	CFI	RPC II
ID4	0	0.323223	0.907	0.684	0	1	ID4	RPC II
ADORA2B	0	0.322813	0.726	0.539	0	1	ADORA2B	RPC II
TAGLN21	0	0.32017	0.885	0.735	0	1	TAGLN2	RPC II
TMEM37	0	0.31923	0.785	0.615	0	1	TMEM37	RPC II
PALMD	0	0.314447	0.841	0.66	0	1	PALMD	RPC II
MYLK	0	0.313444	0.834	0.654	0	1	MYLK	RPC II
IFITM2	0	0.311828	0.795	0.628	0	1	IFITM2	RPC II
AK5	0	0.308945	0.746	0.568	0	1	AK5	RPC II
RNF180	0	0.306714	0.791	0.574	0	1	RNF180	RPC II
PDGFRB	0	0.303726	0.752	0.64	0	1	PDGFRB	RPC II
GPR37	0	0.30185	0.764	0.433	0	1	GPR37	RPC II
CALD1	0	0.301131	0.922	0.801	0	1	CALD1	RPC II
AGL	0	0.299383	0.88	0.659	0	1	AGL	RPC II
MDFIC	0	0.297972	0.792	0.587	0	1	MDFIC	RPC II
ANXA5	0	0.293399	0.929	0.76	0	1	ANXA5	RPC II
IRX5	0	0.293248	0.772	0.506	0	1	IRX5	RPC II
CXCR4	0	0.288284	0.811	0.571	0	1	CXCR4	RPC II
AP002884.1	0	0.284516	0.766	0.653	0	1	AP002884.1	RPC II
CHL1	0	0.281285	0.836	0.697	0	1	CHL1	RPC II
TGIF1	0	0.2772	0.744	0.56	0	1	TGIF1	RPC II
CLRN1	0	0.276615	0.686	0.409	0	1	CLRN1	RPC II
LUM	0	0.275924	0.685	0.441	0	1	LUM	RPC II
FRZB	0	0.274577	0.893	0.732	0	1	FRZB	RPC II
FTH1	0	0.26822	1	0.998	0	1	FTH1	RPC II
CSPG5	0	0.267892	0.871	0.715	0	1	CSPG5	RPC II
P4HA1	0	0.266562	0.946	0.809	0	1	P4HA1	RPC II
AIF1L	0	0.266531	0.767	0.645	0	1	AIF1L	RPC II
METRN	0	0.266452	0.979	0.894	0	1	METRN	RPC II
AL139246.5	0	0.261963	0.72	0.61	0	1	AL139246.5	RPC II
FEZF2	0	0.259904	0.839	0.649	0	1	FEZF2	RPC II
AL590617.2	0	0.258323	0.717	0.528	0	1	AL590617.2	RPC II
MOXD1	0	0.255271	0.786	0.56	0	1	MOXD1	RPC II
ATP6V0E1	4.51112e-297	0.289273	0.906	0.727	9.02224e-294	1	ATP6V0E1	RPC II
EMP3	6.17349e-295	0.27377	0.818	0.642	1.2347e-291	1	EMP3	RPC II
CYTOR	1.10516e-290	0.268153	0.662	0.476	2.21032e-287	1	CYTOR	RPC II
CKB	1.26673e-275	0.345367	1	0.989	2.53346e-272	1	CKB	RPC II
DNAJC1	2.01642e-274	0.334533	0.813	0.698	4.03283e-271	1	DNAJC1	RPC II
CLIC1	2.21134e-272	0.268435	0.886	0.732	4.42268e-269	1	CLIC1	RPC II
DUSP1	7.40598e-270	0.421149	0.907	0.759	1.4812e-266	1	DUSP1	RPC II
KLF6	1.42595e-259	0.317961	0.807	0.645	2.85189e-256	1	KLF6	RPC II
RRAS	6.18128e-255	0.27313	0.775	0.681	1.23626e-251	1	RRAS	RPC II
TIMP1	4.15835e-233	0.271991	0.859	0.745	8.3167e-230	1	TIMP1	RPC II
PPP1R15A	5.0459e-233	0.270474	0.862	0.717	1.00918e-229	1	PPP1R15A	RPC II
KLF10	1.07554e-222	0.261816	0.789	0.637	2.15109e-219	1	KLF10	RPC II
H1F0	1.03861e-201	0.2758	0.808	0.686	2.07722e-198	1	H1F0	RPC II
FJX1	1.60454e-201	0.258482	0.844	0.695	3.20909e-198	1	FJX1	RPC II
CEBPD	3.85688e-201	0.251716	0.789	0.686	7.71375e-198	1	CEBPD	RPC II
HSP90B1	1.99371e-200	0.262481	0.973	0.887	3.98741e-197	1	HSP90B1	RPC II
HSPA5	2.48485e-198	0.293363	0.937	0.813	4.9697e-195	1	HSPA5	RPC II
HEY1	5.31416e-192	0.288418	0.659	0.488	1.06283e-188	1	HEY1	RPC II
CXCL3	1.70466e-166	0.254381	0.57	0.371	3.40932e-163	1	CXCL3	RPC II
PRSS56	3.08729e-120	0.380742	0.601	0.519	6.17459e-117	1	PRSS56	RPC II
BAMBI	2.53197e-106	0.25387	0.617	0.535	5.06393e-103	1	BAMBI	RPC II
ECEL1	7.94621e-103	0.306669	0.638	0.582	1.58924e-99	1	ECEL1	RPC II
NPVF	4.518e-84	0.327246	0.619	0.603	9.03599e-81	1	NPVF	RPC II
DKK1	3.47689e-61	0.338825	0.536	0.494	6.95377e-58	1	DKK1	RPC II
PDE6H	0	3.22963	1	0.858	0	2	PDE6H	Cones I
GUCA1A	0	2.6217	0.998	0.779	0	2	GUCA1A	Cones I
ARR3	0	2.4672	0.982	0.7	0	2	ARR3	Cones I
MYL4	0	1.94275	0.985	0.682	0	2	MYL4	Cones I
GUCA1C	0	1.7471	0.97	0.618	0	2	GUCA1C	Cones I
AC023905.1	0	1.67861	0.961	0.635	0	2	AC023905.1	Cones I
GUK1	0	1.62757	1	0.946	0	2	GUK1	Cones I
GNB31	0	1.53206	1	0.836	0	2	GNB3	Cones I
GUCA1B	0	1.43662	0.947	0.627	0	2	GUCA1B	Cones I
FAM57B1	0	1.38553	0.997	0.756	0	2	FAM57B	Cones I
KCNV21	0	1.31929	0.999	0.761	0	2	KCNV2	Cones I
RRAD	0	1.24583	0.92	0.618	0	2	RRAD	Cones I
MPP41	0	1.22537	0.981	0.632	0	2	MPP4	Cones I
SCG3	0	1.16944	0.995	0.774	0	2	SCG3	Cones I
RTBDN1	0	1.16504	0.962	0.671	0	2	RTBDN	Cones I
CPLX41	0	1.14853	0.995	0.735	0	2	CPLX4	Cones I
GNAT2	0	1.09609	0.949	0.537	0	2	GNAT2	Cones I
CC2D2A1	0	1.09235	0.985	0.714	0	2	CC2D2A	Cones I
CHCHD10	0	1.08611	0.987	0.756	0	2	CHCHD10	Cones I
NME11	0	1.0344	0.994	0.854	0	2	NME1	Cones I
1941-09-01	0	1.01652	0.997	0.762	0	2	2004-09-01	Cones I
PLEKHB11	0	0.990347	0.989	0.765	0	2	PLEKHB1	Cones I
TULP11	0	0.987011	0.998	0.775	0	2	TULP1	Cones I
UNC1191	0	0.978723	1	0.835	0	2	UNC119	Cones I
VXN	0	0.966211	0.89	0.588	0	2	VXN	Cones I
AKAP91	0	0.965513	0.999	0.883	0	2	AKAP9	Cones I
GNGT21	0	0.918837	0.982	0.706	0	2	GNGT2	Cones I
KCNB2	0	0.916107	0.955	0.556	0	2	KCNB2	Cones I
DPYSL31	0	0.904219	0.983	0.732	0	2	DPYSL3	Cones I
KIF2A1	0	0.902924	0.989	0.786	0	2	KIF2A	Cones I
PRCD1	0	0.899376	0.985	0.798	0	2	PRCD	Cones I
RXRG	0	0.892657	0.962	0.669	0	2	RXRG	Cones I
COTL1	0	0.887939	0.982	0.741	0	2	COTL1	Cones I
THRB	0	0.882606	0.926	0.593	0	2	THRB	Cones I
RIMS21	0	0.879841	0.98	0.718	0	2	RIMS2	Cones I
CRABP2	0	0.868138	0.922	0.749	0	2	CRABP2	Cones I
UQCC21	0	0.861457	0.998	0.86	0	2	UQCC2	Cones I
LBH	0	0.845445	0.975	0.683	0	2	LBH	Cones I
PCP4	0	0.843624	0.879	0.745	0	2	PCP4	Cones I
RS11	0	0.843435	0.973	0.669	0	2	RS1	Cones I
IGSF21	0	0.839946	0.961	0.603	0	2	IGSF21	Cones I
FSTL51	0	0.838324	0.997	0.74	0	2	FSTL5	Cones I
TUBA4A	0	0.82897	0.965	0.647	0	2	TUBA4A	Cones I
AIPL11	0	0.823549	0.999	0.782	0	2	AIPL1	Cones I
VTN1	0	0.821385	0.928	0.639	0	2	VTN	Cones I
SLC17A71	0	0.816175	0.953	0.63	0	2	SLC17A7	Cones I
MAP21	0	0.80757	0.988	0.834	0	2	MAP2	Cones I
PCBP41	0	0.798148	0.999	0.848	0	2	PCBP4	Cones I
ENO21	0	0.793901	0.999	0.903	0	2	ENO2	Cones I
PLD4	0	0.789807	0.841	0.516	0	2	PLD4	Cones I
RCVRN1	0	0.789314	0.999	0.837	0	2	RCVRN	Cones I
IMPG21	0	0.781961	0.983	0.69	0	2	IMPG2	Cones I
LMOD1	0	0.772979	0.928	0.627	0	2	LMOD1	Cones I
NRN1	0	0.746314	0.946	0.719	0	2	NRN1	Cones I
CRX1	0	0.737907	0.995	0.718	0	2	CRX	Cones I
LINC005991	0	0.725169	0.982	0.695	0	2	LINC00599	Cones I
PEX5L	0	0.723241	0.865	0.562	0	2	PEX5L	Cones I
FAM19A41	0	0.722374	0.93	0.604	0	2	FAM19A4	Cones I
PDC1	0	0.718255	0.999	0.822	0	2	PDC	Cones I
NXNL1	0	0.717433	0.831	0.56	0	2	NXNL1	Cones I
C16orf741	0	0.712736	0.964	0.741	0	2	C16orf74	Cones I
PKIB1	0	0.712013	0.961	0.674	0	2	PKIB	Cones I
CABP2	0	0.710738	0.89	0.641	0	2	CABP2	Cones I
RD31	0	0.706263	0.929	0.609	0	2	RD3	Cones I
TPD521	0	0.704779	0.965	0.713	0	2	TPD52	Cones I
XRCC4	0	0.700952	0.844	0.606	0	2	XRCC4	Cones I
SEZ6L21	0	0.698628	0.995	0.797	0	2	SEZ6L2	Cones I
MAP1B1	0	0.695079	0.999	0.926	0	2	MAP1B	Cones I
FAM107A1	0	0.685305	0.939	0.686	0	2	FAM107A	Cones I
ECHDC21	0	0.668418	0.94	0.683	0	2	ECHDC2	Cones I
PPP2R2B1	0	0.663609	0.978	0.73	0	2	PPP2R2B	Cones I
DST	0	0.656534	0.989	0.824	0	2	DST	Cones I
STX31	0	0.653161	0.981	0.678	0	2	STX3	Cones I
CNGB3	0	0.643008	0.842	0.57	0	2	CNGB3	Cones I
AC027031.21	0	0.635714	0.97	0.728	0	2	AC027031.2	Cones I
LGALSL1	0	0.633832	0.94	0.702	0	2	LGALSL	Cones I
RBP4	0	0.620699	0.841	0.532	0	2	RBP4	Cones I
PKM1	0	0.612838	1	0.961	0	2	PKM	Cones I
SYP1	0	0.610733	0.985	0.738	0	2	SYP	Cones I
HRASLS	0	0.597194	0.863	0.535	0	2	HRASLS	Cones I
IMPG11	0	0.595763	0.912	0.657	0	2	IMPG1	Cones I
PRDX11	0	0.592463	0.998	0.95	0	2	PRDX1	Cones I
MAP1LC3A1	0	0.590794	0.966	0.705	0	2	MAP1LC3A	Cones I
NEUROD11	0	0.590069	0.988	0.724	0	2	NEUROD1	Cones I
VOPP1	0	0.587177	0.911	0.666	0	2	VOPP1	Cones I
ANKRD33B1	0	0.585563	0.934	0.583	0	2	ANKRD33B	Cones I
ITM2C	0	0.582955	0.992	0.846	0	2	ITM2C	Cones I
TUBB4B1	0	0.581753	1	0.953	0	2	TUBB4B	Cones I
OLFM1	0	0.580765	0.872	0.623	0	2	OLFM1	Cones I
HES6	0	0.578803	0.973	0.693	0	2	HES6	Cones I
UGCG	0	0.576402	0.903	0.592	0	2	UGCG	Cones I
ATP2B1	0	0.572821	0.984	0.751	0	2	ATP2B1	Cones I
SLC24A2	0	0.568627	0.851	0.53	0	2	SLC24A2	Cones I
ARMC91	0	0.56537	0.906	0.615	0	2	ARMC9	Cones I
CKB1	0	0.560597	1	0.99	0	2	CKB	Cones I
HEG1	0	0.559327	0.855	0.479	0	2	HEG1	Cones I
UBAP1L1	0	0.558477	0.897	0.612	0	2	UBAP1L	Cones I
POLE4	0	0.553703	0.943	0.722	0	2	POLE4	Cones I
ATP1A31	0	0.548952	0.967	0.732	0	2	ATP1A3	Cones I
DHRS111	0	0.539055	0.919	0.655	0	2	DHRS11	Cones I
SYT11	0	0.536758	0.999	0.913	0	2	SYT1	Cones I
NEDD4L	0	0.53217	0.939	0.71	0	2	NEDD4L	Cones I
CAMK1D1	0	0.531051	0.924	0.655	0	2	CAMK1D	Cones I
HLA-C	0	0.526673	0.967	0.758	0	2	HLA-C	Cones I
PROM11	0	0.524993	0.937	0.674	0	2	PROM1	Cones I
RABL31	0	0.5245	0.912	0.617	0	2	RABL3	Cones I
ARL4D1	0	0.522267	0.982	0.73	0	2	ARL4D	Cones I
PRDX6	0	0.518111	0.986	0.807	0	2	PRDX6	Cones I
MLXIP	0	0.517174	0.864	0.571	0	2	MLXIP	Cones I
AL451062.11	0	0.514448	0.93	0.651	0	2	AL451062.1	Cones I
MAK1	0	0.509914	0.952	0.649	0	2	MAK	Cones I
RAX21	0	0.508169	0.973	0.72	0	2	RAX2	Cones I
RBP31	0	0.502628	0.948	0.648	0	2	RBP3	Cones I
PCLO	0	0.50244	0.925	0.641	0	2	PCLO	Cones I
PTPN131	0	0.498354	0.962	0.679	0	2	PTPN13	Cones I
PLA2G5	0	0.492486	0.818	0.614	0	2	PLA2G5	Cones I
MYO3B	0	0.489624	0.895	0.607	0	2	MYO3B	Cones I
C1QTNF4	0	0.483824	0.937	0.753	0	2	C1QTNF4	Cones I
SLC38A5	0	0.472825	0.9	0.674	0	2	SLC38A5	Cones I
AC022001.3	0	0.465459	0.863	0.532	0	2	AC022001.3	Cones I
SLC38A1	0	0.4625	0.95	0.669	0	2	SLC38A1	Cones I
LIMA1	0	0.461491	0.926	0.722	0	2	LIMA1	Cones I
PPDPF	0	0.460602	0.995	0.91	0	2	PPDPF	Cones I
CHRNA31	0	0.457767	0.907	0.659	0	2	CHRNA3	Cones I
CDHR11	0	0.457475	0.931	0.668	0	2	CDHR1	Cones I
TSPAN13	0	0.455128	0.871	0.585	0	2	TSPAN13	Cones I
AC024610.2	0	0.453497	0.846	0.508	0	2	AC024610.2	Cones I
EGFLAM	0	0.451285	0.826	0.508	0	2	EGFLAM	Cones I
LINC00575	0	0.445045	0.855	0.598	0	2	LINC00575	Cones I
NXNL2	0	0.441687	0.813	0.631	0	2	NXNL2	Cones I
NTM1	0	0.439459	0.986	0.788	0	2	NTM	Cones I
RGS91	0	0.433337	0.933	0.723	0	2	RGS9	Cones I
DCT	0	0.432859	0.805	0.65	0	2	DCT	Cones I
SNCB	0	0.432855	0.866	0.674	0	2	SNCB	Cones I
UBB	0	0.430866	1	0.947	0	2	UBB	Cones I
NPTX1	0	0.430603	0.786	0.577	0	2	NPTX1	Cones I
LRRC39	0	0.42941	0.779	0.559	0	2	LRRC39	Cones I
MATK1	0	0.428088	0.897	0.672	0	2	MATK	Cones I
EYS1	0	0.428042	0.902	0.645	0	2	EYS	Cones I
RAX1	0	0.426656	0.975	0.797	0	2	RAX	Cones I
TRAC1	0	0.425949	0.88	0.589	0	2	TRAC	Cones I
GJD2	0	0.416702	0.816	0.536	0	2	GJD2	Cones I
AMER21	0	0.416308	0.945	0.738	0	2	AMER2	Cones I
FAIM	0	0.416059	0.859	0.618	0	2	FAIM	Cones I
ALDOC1	0	0.414287	0.986	0.825	0	2	ALDOC	Cones I
SLC12A2	0	0.411983	0.882	0.614	0	2	SLC12A2	Cones I
AC055733.21	0	0.410386	0.857	0.67	0	2	AC055733.2	Cones I
MIR7-3HG	0	0.410035	0.841	0.627	0	2	MIR7-3HG	Cones I
SNAP251	0	0.409288	0.952	0.716	0	2	SNAP25	Cones I
ELOVL41	0	0.405543	0.938	0.636	0	2	ELOVL4	Cones I
DDIT3	0	0.400956	0.98	0.812	0	2	DDIT3	Cones I
CHGA	0	0.397849	0.835	0.591	0	2	CHGA	Cones I
PPP4R4	0	0.396744	0.797	0.494	0	2	PPP4R4	Cones I
ROBO2	0	0.393823	0.835	0.641	0	2	ROBO2	Cones I
SLC6A61	0	0.386359	0.857	0.581	0	2	SLC6A6	Cones I
ANKRD331	0	0.386173	0.861	0.578	0	2	ANKRD33	Cones I
RSPH1	0	0.378878	0.789	0.645	0	2	RSPH1	Cones I
WWC1	0	0.3716	0.789	0.578	0	2	WWC1	Cones I
TMEM38A	0	0.369851	0.827	0.569	0	2	TMEM38A	Cones I
ANK2	0	0.359317	0.901	0.729	0	2	ANK2	Cones I
AC022893.2	0	0.357793	0.8	0.525	0	2	AC022893.2	Cones I
LHX3	0	0.350746	0.725	0.414	0	2	LHX3	Cones I
CADPS	0	0.347935	0.935	0.659	0	2	CADPS	Cones I
SLC25A4	0	0.342221	0.969	0.808	0	2	SLC25A4	Cones I
NANOS1	0	0.336744	0.771	0.565	0	2	NANOS1	Cones I
IQGAP2	0	0.335433	0.873	0.685	0	2	IQGAP2	Cones I
ISL2	0	0.331729	0.74	0.462	0	2	ISL2	Cones I
LDHB	0	0.330956	0.995	0.901	0	2	LDHB	Cones I
CTBS	0	0.330602	0.846	0.624	0	2	CTBS	Cones I
MATN2	0	0.329263	0.776	0.553	0	2	MATN2	Cones I
LNP1	0	0.329112	0.833	0.6	0	2	LNP1	Cones I
SLC1A71	0	0.32262	0.862	0.537	0	2	SLC1A7	Cones I
NEUROD4	0	0.319285	0.898	0.682	0	2	NEUROD4	Cones I
INA	0	0.316068	0.907	0.702	0	2	INA	Cones I
GADD45G1	0	0.314618	0.978	0.742	0	2	GADD45G	Cones I
ANKRD45	0	0.314301	0.707	0.57	0	2	ANKRD45	Cones I
CA21	0	0.312243	0.901	0.691	0	2	CA2	Cones I
EDIL3	0	0.312162	0.825	0.598	0	2	EDIL3	Cones I
HSBP1L1	0	0.299533	0.864	0.631	0	2	HSBP1L1	Cones I
PTPRN	0	0.297686	0.846	0.573	0	2	PTPRN	Cones I
SLC1A2	0	0.292868	0.876	0.645	0	2	SLC1A2	Cones I
MAPT	0	0.291111	0.922	0.673	0	2	MAPT	Cones I
KCNH61	0	0.290722	0.807	0.617	0	2	KCNH6	Cones I
AC103740.1	0	0.28252	0.746	0.435	0	2	AC103740.1	Cones I
RAB3B	0	0.278365	0.807	0.64	0	2	RAB3B	Cones I
UBE2S	0	0.268309	0.978	0.846	0	2	UBE2S	Cones I
RAB41	0	0.261446	0.769	0.509	0	2	RAB41	Cones I
RAB3IP	0	0.257102	0.831	0.576	0	2	RAB3IP	Cones I
TDRG1	0	0.256703	0.792	0.512	0	2	TDRG1	Cones I
PLXDC1	0	0.251841	0.76	0.539	0	2	PLXDC1	Cones I
SALL1	5.84507e-305	0.309508	0.715	0.583	1.16901e-301	2	SALL1	Cones I
PCAT4	1.09081e-300	0.385658	0.692	0.575	2.18163e-297	2	PCAT4	Cones I
NEUROG1	3.108e-290	0.339786	0.709	0.524	6.21601e-287	2	NEUROG1	Cones I
FJX11	1.91085e-274	0.286428	0.897	0.696	3.8217e-271	2	FJX1	Cones I
TECR	2.113e-243	0.253282	0.958	0.799	4.22599e-240	2	TECR	Cones I
SLC24A4	3.15729e-224	0.261996	0.644	0.515	6.31458e-221	2	SLC24A4	Cones I
CLDN3	2.86679e-205	0.281714	0.73	0.606	5.73357e-202	2	CLDN3	Cones I
KCNQ1OT1	5.12388e-204	0.259904	0.95	0.802	1.02478e-200	2	KCNQ1OT1	Cones I
SOX7	1.05616e-149	0.300487	0.615	0.503	2.11232e-146	2	SOX7	Cones I
PCP2	0	2.53478	0.831	0.528	0	3	PCP2	Bipolar cells
VSX1	0	1.90966	0.898	0.52	0	3	VSX1	Bipolar cells
CADPS1	0	1.34015	0.955	0.662	0	3	CADPS	Bipolar cells
PRDM8	0	1.29422	0.837	0.603	0	3	PRDM8	Bipolar cells
CSRP2	0	1.19106	0.931	0.839	0	3	CSRP2	Bipolar cells
VSX2	0	1.1877	0.901	0.672	0	3	VSX2	Bipolar cells
NETO1	0	1.15386	0.847	0.426	0	3	NETO1	Bipolar cells
TMEM215	0	1.12569	0.864	0.502	0	3	TMEM215	Bipolar cells
CRYBG3	0	1.05449	0.885	0.66	0	3	CRYBG3	Bipolar cells
CA10	0	1.02194	0.859	0.49	0	3	CA10	Bipolar cells
NEUROD41	0	1.00189	0.932	0.683	0	3	NEUROD4	Bipolar cells
OTX21	0	0.971986	0.954	0.703	0	3	OTX2	Bipolar cells
SSTR2	0	0.959579	0.826	0.58	0	3	SSTR2	Bipolar cells
DOK6	0	0.871145	0.836	0.621	0	3	DOK6	Bipolar cells
ANK3	0	0.835581	0.887	0.778	0	3	ANK3	Bipolar cells
FSTL52	0	0.821465	0.949	0.748	0	3	FSTL5	Bipolar cells
HPCA	0	0.807079	0.867	0.629	0	3	HPCA	Bipolar cells
IGSF211	0	0.784269	0.854	0.616	0	3	IGSF21	Bipolar cells
SLC1A21	0	0.768088	0.865	0.649	0	3	SLC1A2	Bipolar cells
CRMP1	0	0.732266	0.893	0.689	0	3	CRMP1	Bipolar cells
LHX4	0	0.723103	0.845	0.571	0	3	LHX4	Bipolar cells
SAMSN1	0	0.718582	0.764	0.443	0	3	SAMSN1	Bipolar cells
TAGLN3	0	0.70738	0.911	0.71	0	3	TAGLN3	Bipolar cells
BTBD81	0	0.6988	0.856	0.68	0	3	BTBD8	Bipolar cells
ATP2B11	0	0.661874	0.916	0.759	0	3	ATP2B1	Bipolar cells
SLC38A11	0	0.654328	0.884	0.678	0	3	SLC38A1	Bipolar cells
GNG13	0	0.649918	0.777	0.495	0	3	GNG13	Bipolar cells
KLHL35	0	0.645788	0.875	0.584	0	3	KLHL35	Bipolar cells
MAPT1	0	0.642832	0.832	0.684	0	3	MAPT	Bipolar cells
FRMD3	0	0.640773	0.784	0.526	0	3	FRMD3	Bipolar cells
SYT12	0	0.626686	0.988	0.916	0	3	SYT1	Bipolar cells
AANAT1	0	0.592566	0.877	0.701	0	3	AANAT	Bipolar cells
GNAO1	0	0.560541	0.823	0.579	0	3	GNAO1	Bipolar cells
STMN4	0	0.537555	0.851	0.691	0	3	STMN4	Bipolar cells
ZNF804A	0	0.525181	0.778	0.581	0	3	ZNF804A	Bipolar cells
TMSB4X	0	0.512962	0.997	0.984	0	3	TMSB4X	Bipolar cells
GRID2	0	0.506977	0.809	0.613	0	3	GRID2	Bipolar cells
TMEM196	0	0.503246	0.731	0.444	0	3	TMEM196	Bipolar cells
SOX4	0	0.475067	0.999	0.97	0	3	SOX4	Bipolar cells
KCNK3	0	0.468719	0.799	0.566	0	3	KCNK3	Bipolar cells
OLFM3	0	0.414248	0.777	0.519	0	3	OLFM3	Bipolar cells
PROX1	2.61477e-298	0.686214	0.794	0.619	5.22955e-295	3	PROX1	Bipolar cells
WFDC1	2.27916e-297	0.486147	0.732	0.585	4.55831e-294	3	WFDC1	Bipolar cells
KIF5A	2.98649e-294	0.433565	0.795	0.631	5.97297e-291	3	KIF5A	Bipolar cells
GRM6	6.32422e-293	0.704379	0.722	0.57	1.26484e-289	3	GRM6	Bipolar cells
C11orf96	9.9893e-291	0.457417	0.791	0.608	1.99786e-287	3	C11orf96	Bipolar cells
BHLHE22	2.22085e-285	0.374507	0.752	0.53	4.4417e-282	3	BHLHE22	Bipolar cells
VSTM2A	4.01467e-284	0.659165	0.706	0.489	8.02934e-281	3	VSTM2A	Bipolar cells
KCNH62	2.74836e-282	0.352401	0.792	0.621	5.49672e-279	3	KCNH6	Bipolar cells
PIK3R11	4.94652e-279	0.704823	0.925	0.836	9.89304e-276	3	PIK3R1	Bipolar cells
MRPS30-DT	1.90133e-278	0.647733	0.761	0.611	3.80266e-275	3	MRPS30-DT	Bipolar cells
PLXDC11	1.32042e-274	0.57781	0.721	0.545	2.64084e-271	3	PLXDC1	Bipolar cells
CPLX3	7.8331e-270	0.624487	0.809	0.657	1.56662e-266	3	CPLX3	Bipolar cells
CD24	1.63262e-269	0.484037	0.863	0.644	3.26523e-266	3	CD24	Bipolar cells
KCNMA1	6.13635e-263	0.46084	0.81	0.626	1.22727e-259	3	KCNMA1	Bipolar cells
NDNF	8.3538e-261	0.53609	0.74	0.554	1.67076e-257	3	NDNF	Bipolar cells
APC	2.86615e-236	0.53366	0.847	0.706	5.7323e-233	3	APC	Bipolar cells
MMP2	4.00978e-235	0.280551	0.756	0.583	8.01956e-232	3	MMP2	Bipolar cells
SYP2	4.13686e-229	0.473304	0.885	0.749	8.27372e-226	3	SYP	Bipolar cells
SNTG1	9.70241e-225	0.475558	0.74	0.585	1.94048e-221	3	SNTG1	Bipolar cells
ARID5B1	1.2829e-216	0.455101	0.849	0.683	2.5658e-213	3	ARID5B	Bipolar cells
TMSB10	2.31047e-213	0.324109	0.995	0.978	4.62094e-210	3	TMSB10	Bipolar cells
CNTN4	2.48616e-212	0.323917	0.756	0.613	4.97232e-209	3	CNTN4	Bipolar cells
TMEM176B	3.65575e-211	0.423766	0.783	0.608	7.3115e-208	3	TMEM176B	Bipolar cells
PCP41	5.03015e-204	0.625254	0.87	0.748	1.00603e-200	3	PCP4	Bipolar cells
THSD7A	6.1842e-204	0.348378	0.781	0.653	1.23684e-200	3	THSD7A	Bipolar cells
GPR371	1.76967e-202	0.463857	0.685	0.458	3.53933e-199	3	GPR37	Bipolar cells
RGS161	2.96537e-199	0.506272	0.875	0.783	5.93075e-196	3	RGS16	Bipolar cells
CADM3	8.17253e-197	0.455459	0.806	0.681	1.63451e-193	3	CADM3	Bipolar cells
INSM1	3.52256e-192	0.369989	0.735	0.596	7.04512e-189	3	INSM1	Bipolar cells
ISL1	2.42155e-187	1.15948	0.647	0.492	4.8431e-184	3	ISL1	Bipolar cells
TUBB2B	2.54869e-183	0.351325	0.986	0.928	5.09739e-180	3	TUBB2B	Bipolar cells
ATP1A32	3.66284e-181	0.353094	0.862	0.743	7.32569e-178	3	ATP1A3	Bipolar cells
ZFHX3	1.61955e-178	0.478887	0.78	0.624	3.2391e-175	3	ZFHX3	Bipolar cells
PAK3	2.40958e-157	0.288823	0.72	0.621	4.81916e-154	3	PAK3	Bipolar cells
MT-CO1	1.01423e-153	0.281534	1	0.999	2.02846e-150	3	MT-CO1	Bipolar cells
NRP2	1.06082e-153	0.331456	0.713	0.592	2.12164e-150	3	NRP2	Bipolar cells
NFIB	2.0958e-152	0.547822	0.845	0.765	4.1916e-149	3	NFIB	Bipolar cells
LINC005992	1.51762e-146	0.346006	0.83	0.711	3.03525e-143	3	LINC00599	Bipolar cells
NR2F1	1.86323e-145	0.384909	0.972	0.908	3.72646e-142	3	NR2F1	Bipolar cells
RBP1	4.73863e-141	0.251974	0.981	0.928	9.47726e-138	3	RBP1	Bipolar cells
RORB1	9.83666e-122	0.268778	0.935	0.836	1.96733e-118	3	RORB	Bipolar cells
RIMS22	1.03161e-118	0.28696	0.813	0.735	2.06321e-115	3	RIMS2	Bipolar cells
AC004540.2	1.06827e-111	0.343386	0.731	0.591	2.13653e-108	3	AC004540.2	Bipolar cells
TCF41	1.3263e-106	0.271153	0.877	0.796	2.65261e-103	3	TCF4	Bipolar cells
ST18	1.03476e-99	0.3879	0.661	0.619	2.06952e-96	3	ST18	Bipolar cells
AL391650.11	7.45052e-99	0.272131	0.843	0.757	1.4901e-95	3	AL391650.1	Bipolar cells
TTC9B	1.03502e-95	0.27206	0.663	0.576	2.07005e-92	3	TTC9B	Bipolar cells
ERBB4	1.42483e-94	0.415923	0.737	0.62	2.84967e-91	3	ERBB4	Bipolar cells
GSG1	1.45554e-94	0.444703	0.639	0.531	2.91108e-91	3	GSG1	Bipolar cells
IRX61	6.05123e-94	0.311971	0.671	0.547	1.21025e-90	3	IRX6	Bipolar cells
TUBA4A1	9.82674e-92	0.320461	0.763	0.667	1.96535e-88	3	TUBA4A	Bipolar cells
NOVA1	1.83507e-71	0.265489	0.764	0.672	3.67014e-68	3	NOVA1	Bipolar cells
SLC1A72	1.35257e-63	0.289196	0.656	0.557	2.70514e-60	3	SLC1A7	Bipolar cells
RCOR2	1.59369e-58	0.280302	0.674	0.647	3.18739e-55	3	RCOR2	Bipolar cells
ZFHX4	7.60733e-29	0.475967	0.711	0.68	1.52147e-25	3	ZFHX4	Bipolar cells
FABP71	9.25528e-23	0.38017	0.925	0.884	1.85106e-19	3	FABP7	Bipolar cells
FEZF21	9.08281e-13	0.36616	0.732	0.668	1.81656e-09	3	FEZF2	Bipolar cells
AC027031.22	2.25772e-07	0.325791	0.775	0.746	0.000451543	3	AC027031.2	Bipolar cells
OTX22	0	1.06287	0.984	0.702	0	4	OTX2	T3
NEUROD42	0	1.05112	0.956	0.683	0	4	NEUROD4	T3
PIK3R12	0	1.01084	0.981	0.833	0	4	PIK3R1	T3
PDC2	0	0.947345	0.972	0.828	0	4	PDC	T3
NEUROD12	0	0.926338	0.964	0.731	0	4	NEUROD1	T3
AMER22	0	0.912183	0.932	0.743	0	4	AMER2	T3
GADD45G2	0	0.881284	0.979	0.746	0	4	GADD45G	T3
SLC38A51	0	0.870447	0.863	0.681	0	4	SLC38A5	T3
AANAT2	0	0.668211	0.91	0.699	0	4	AANAT	T3
PCBP42	0	0.665795	0.99	0.852	0	4	PCBP4	T3
NRL1	0	0.655254	0.983	0.848	0	4	NRL	T3
NR2E31	0	0.584624	0.922	0.679	0	4	NR2E3	T3
GSG11	0	0.573869	0.811	0.519	0	4	GSG1	T3
SYP3	0	0.566564	0.945	0.746	0	4	SYP	T3
CRX2	0	0.558177	0.942	0.727	0	4	CRX	T3
BTBD82	0	0.558053	0.899	0.678	0	4	BTBD8	T3
FAM89A1	0	0.535667	0.899	0.708	0	4	FAM89A	T3
1942-09-01	0	0.534974	0.955	0.769	0	4	2004-09-01	T3
SSTR21	0	0.527781	0.825	0.581	0	4	SSTR2	T3
GNB32	0	0.481522	0.986	0.84	0	4	GNB3	T3
MRLN1	0	0.476544	0.835	0.588	0	4	MRLN	T3
KCNK31	0	0.457151	0.84	0.564	0	4	KCNK3	T3
CABP51	0	0.432007	0.922	0.694	0	4	CABP5	T3
ROM11	0	0.391788	0.953	0.786	0	4	ROM1	T3
TPH1	0	0.383752	0.811	0.572	0	4	TPH1	T3
KIF19	0	0.292521	0.792	0.582	0	4	KIF19	T3
DUSP5	0	0.265744	0.835	0.603	0	4	DUSP5	T3
ISOC11	8.07743e-307	0.566558	0.876	0.677	1.61549e-303	4	ISOC1	T3
TUBB4B2	5.73183e-303	0.542708	0.993	0.954	1.14637e-299	4	TUBB4B	T3
PRDM1	2.1722e-302	0.488138	0.766	0.551	4.34439e-299	4	PRDM1	T3
NEUROG11	5.61534e-301	0.622778	0.749	0.525	1.12307e-297	4	NEUROG1	T3
CRYBG31	7.27015e-299	0.639085	0.833	0.665	1.45403e-295	4	CRYBG3	T3
PTP4A31	1.88097e-294	0.562889	0.943	0.811	3.76194e-291	4	PTP4A3	T3
ARL4D2	5.45645e-294	0.565091	0.925	0.739	1.09129e-290	4	ARL4D	T3
STC1	2.93224e-287	0.304068	0.824	0.642	5.86447e-284	4	STC1	T3
TMEM91	1.46341e-282	0.323521	0.833	0.641	2.92683e-279	4	TMEM91	T3
IMPG22	1.95624e-282	0.454924	0.89	0.703	3.91247e-279	4	IMPG2	T3
FABP72	3.60774e-276	1.10262	0.965	0.882	7.21547e-273	4	FABP7	T3
SCG31	1.11768e-270	0.419636	0.951	0.782	2.23536e-267	4	SCG3	T3
MRPS30-DT1	1.24654e-266	0.339737	0.813	0.608	2.49309e-263	4	MRPS30-DT	T3
EYS2	2.54083e-265	0.284436	0.827	0.656	5.08166e-262	4	EYS	T3
C11orf961	2.47348e-263	0.604433	0.792	0.609	4.94697e-260	4	C11orf96	T3
RCOR21	1.71042e-260	0.363952	0.817	0.637	3.42084e-257	4	RCOR2	T3
MAK2	3.26743e-255	0.343953	0.864	0.661	6.53486e-252	4	MAK	T3
CADM31	1.03458e-250	0.546143	0.836	0.679	2.06917e-247	4	CADM3	T3
SOX41	9.5968e-250	0.348534	0.998	0.97	1.91936e-246	4	SOX4	T3
RP11	1.31199e-244	0.280535	0.926	0.741	2.62399e-241	4	RP1	T3
AL451062.12	8.85115e-242	0.403282	0.834	0.663	1.77023e-238	4	AL451062.1	T3
INSM11	2.78207e-241	0.372014	0.78	0.594	5.56415e-238	4	INSM1	T3
GNGT22	7.31926e-240	0.316141	0.902	0.717	1.46385e-236	4	GNGT2	T3
LINC005993	9.86987e-237	0.362536	0.898	0.706	1.97397e-233	4	LINC00599	T3
TULP12	2.74437e-234	0.261654	0.936	0.784	5.48874e-231	4	TULP1	T3
NHLH1	4.61157e-234	0.259482	0.707	0.445	9.22313e-231	4	NHLH1	T3
LAMB1	2.09427e-229	0.357824	0.719	0.542	4.18854e-226	4	LAMB1	T3
UNC1192	4.32005e-223	0.375558	0.971	0.84	8.64009e-220	4	UNC119	T3
CADPS2	1.609e-222	0.330584	0.855	0.67	3.218e-219	4	CADPS	T3
LHX41	2.73981e-217	0.446066	0.746	0.579	5.47961e-214	4	LHX4	T3
RXRG1	2.55447e-216	0.357372	0.814	0.686	5.10894e-213	4	RXRG	T3
MAP1LC3A2	4.20744e-214	0.449153	0.879	0.716	8.41487e-211	4	MAP1LC3A	T3
AC027031.23	1.45452e-213	0.474384	0.898	0.738	2.90904e-210	4	AC027031.2	T3
AC055733.22	4.82416e-210	0.421644	0.786	0.679	9.64832e-207	4	AC055733.2	T3
RCVRN2	2.34635e-208	0.252827	0.968	0.842	4.6927e-205	4	RCVRN	T3
MATK2	3.97591e-208	0.252501	0.818	0.682	7.95183e-205	4	MATK	T3
ATP1A33	1.44885e-207	0.336667	0.899	0.741	2.8977e-204	4	ATP1A3	T3
FSTL53	2.40546e-207	0.304718	0.93	0.75	4.81091e-204	4	FSTL5	T3
MFNG	4.36192e-206	0.255437	0.746	0.567	8.72383e-203	4	MFNG	T3
TPD522	7.24706e-203	0.372427	0.886	0.724	1.44941e-199	4	TPD52	T3
CHGB	1.21823e-202	0.464326	0.774	0.621	2.43647e-199	4	CHGB	T3
TMSB4X1	1.54275e-195	0.431027	0.999	0.984	3.0855e-192	4	TMSB4X	T3
SEZ6L22	8.24468e-191	0.329155	0.966	0.803	1.64894e-187	4	SEZ6L2	T3
ATP2B12	1.71358e-178	0.376017	0.895	0.762	3.42716e-175	4	ATP2B1	T3
FAM161A1	9.61912e-173	0.25799	0.877	0.738	1.92382e-169	4	FAM161A	T3
PGRMC21	1.84846e-168	0.420637	0.844	0.703	3.69691e-165	4	PGRMC2	T3
SAMD111	2.29492e-163	0.298251	0.822	0.665	4.58985e-160	4	SAMD11	T3
SLC1A22	2.19357e-161	0.312381	0.802	0.655	4.38714e-158	4	SLC1A2	T3
GADD45A	6.88617e-161	0.360049	0.897	0.725	1.37723e-157	4	GADD45A	T3
KCNQ1OT11	2.6798e-159	0.426726	0.924	0.806	5.3596e-156	4	KCNQ1OT1	T3
ANKRD33B2	6.16163e-154	0.300529	0.77	0.601	1.23233e-150	4	ANKRD33B	T3
HIST1H1C1	1.36533e-149	0.389725	0.863	0.737	2.73067e-146	4	HIST1H1C	T3
VSX11	3.3601e-145	0.438257	0.709	0.536	6.7202e-142	4	VSX1	T3
AKAP92	3.64178e-144	0.257365	0.973	0.887	7.28356e-141	4	AKAP9	T3
FAM19A42	2.94422e-143	0.25348	0.752	0.623	5.88845e-140	4	FAM19A4	T3
AC004540.21	1.86191e-139	0.32066	0.736	0.591	3.72383e-136	4	AC004540.2	T3
NXPH4	2.35376e-138	0.264022	0.735	0.603	4.70751e-135	4	NXPH4	T3
PRDX12	1.1598e-134	0.322358	0.991	0.951	2.3196e-131	4	PRDX1	T3
MFGE81	2.46674e-134	0.293635	0.825	0.685	4.93349e-131	4	MFGE8	T3
SYT13	1.04267e-129	0.25359	0.982	0.916	2.08535e-126	4	SYT1	T3
KLHL351	7.5997e-123	0.338401	0.729	0.595	1.51994e-119	4	KLHL35	T3
PTPN132	1.68314e-119	0.278077	0.822	0.694	3.36628e-116	4	PTPN13	T3
SLC1A73	4.45277e-119	0.287041	0.717	0.553	8.90553e-116	4	SLC1A7	T3
MEIS2	5.1428e-110	0.260556	0.856	0.771	1.02856e-106	4	MEIS2	T3
PKM2	3.78062e-73	0.283327	0.989	0.963	7.56123e-70	4	PKM	T3
CSRP21	1.13419e-38	0.461471	0.886	0.843	2.26838e-35	4	CSRP2	T3
SESN3	2.93477e-28	0.253029	0.765	0.69	5.86954e-25	4	SESN3	T3
STMN2	0	2.06795	0.979	0.685	0	5	STMN2	Retinal ganglion cells
BASP1	0	1.37149	0.992	0.845	0	5	BASP1	Retinal ganglion cells
RTN1	0	1.3606	0.916	0.636	0	5	RTN1	Retinal ganglion cells
NSG2	0	1.35174	0.916	0.62	0	5	NSG2	Retinal ganglion cells
GAP43	0	1.32199	0.865	0.615	0	5	GAP43	Retinal ganglion cells
JPT1	0	1.20649	0.983	0.829	0	5	JPT1	Retinal ganglion cells
TUBB2A	0	1.20195	0.968	0.815	0	5	TUBB2A	Retinal ganglion cells
STMN41	0	1.14833	0.879	0.691	0	5	STMN4	Retinal ganglion cells
RBFOX2	0	1.12156	0.902	0.691	0	5	RBFOX2	Retinal ganglion cells
TUBA1A	0	1.11863	1	0.981	0	5	TUBA1A	Retinal ganglion cells
DCX	0	1.10326	0.852	0.632	0	5	DCX	Retinal ganglion cells
SOX42	0	1.09051	1	0.97	0	5	SOX4	Retinal ganglion cells
NSG1	0	1.08351	0.88	0.636	0	5	NSG1	Retinal ganglion cells
PARD3	0	1.06535	0.797	0.637	0	5	PARD3	Retinal ganglion cells
NRXN1	0	1.05934	0.903	0.701	0	5	NRXN1	Retinal ganglion cells
TMSB101	0	1.05879	1	0.978	0	5	TMSB10	Retinal ganglion cells
ELAVL3	0	1.04424	0.908	0.646	0	5	ELAVL3	Retinal ganglion cells
CELF4	0	1.04231	0.875	0.69	0	5	CELF4	Retinal ganglion cells
RND3	0	1.02033	0.82	0.582	0	5	RND3	Retinal ganglion cells
TAGLN31	0	0.994693	0.951	0.71	0	5	TAGLN3	Retinal ganglion cells
CRABP11	0	0.975846	0.982	0.916	0	5	CRABP1	Retinal ganglion cells
CD241	0	0.945807	0.916	0.643	0	5	CD24	Retinal ganglion cells
SOX11	0	0.940518	0.897	0.741	0	5	SOX11	Retinal ganglion cells
GRIA2	0	0.91411	0.853	0.57	0	5	GRIA2	Retinal ganglion cells
TUBB2B1	0	0.908733	0.996	0.928	0	5	TUBB2B	Retinal ganglion cells
TMSB15A	0	0.900236	0.89	0.692	0	5	TMSB15A	Retinal ganglion cells
GNG3	0	0.88528	0.798	0.654	0	5	GNG3	Retinal ganglion cells
MAPT2	0	0.855332	0.885	0.682	0	5	MAPT	Retinal ganglion cells
TTC9B1	0	0.830833	0.823	0.567	0	5	TTC9B	Retinal ganglion cells
CRMP11	0	0.817466	0.891	0.691	0	5	CRMP1	Retinal ganglion cells
UCHL1	0	0.811525	0.939	0.837	0	5	UCHL1	Retinal ganglion cells
PCSK1N	0	0.805003	0.964	0.888	0	5	PCSK1N	Retinal ganglion cells
MIAT	0	0.753753	0.871	0.705	0	5	MIAT	Retinal ganglion cells
ELAVL4	0	0.741294	0.799	0.575	0	5	ELAVL4	Retinal ganglion cells
NOVA11	0	0.738933	0.847	0.668	0	5	NOVA1	Retinal ganglion cells
INA1	0	0.717303	0.864	0.71	0	5	INA	Retinal ganglion cells
LSAMP	0	0.710687	0.834	0.647	0	5	LSAMP	Retinal ganglion cells
PPP1R1A	0	0.681167	0.825	0.647	0	5	PPP1R1A	Retinal ganglion cells
MYT1L	0	0.646247	0.771	0.573	0	5	MYT1L	Retinal ganglion cells
PAK31	0	0.595868	0.79	0.618	0	5	PAK3	Retinal ganglion cells
ELAVL2	0	0.563308	0.756	0.583	0	5	ELAVL2	Retinal ganglion cells
LRRTM3	0	0.527912	0.702	0.497	0	5	LRRTM3	Retinal ganglion cells
PCP4L1	0	0.45214	0.769	0.648	0	5	PCP4L1	Retinal ganglion cells
DPF1	0	0.403583	0.747	0.584	0	5	DPF1	Retinal ganglion cells
CALB2	0	0.362787	0.705	0.404	0	5	CALB2	Retinal ganglion cells
CHD5	0	0.35955	0.725	0.492	0	5	CHD5	Retinal ganglion cells
GRIA4	8.6956e-308	0.825795	0.76	0.592	1.73912e-304	5	GRIA4	Retinal ganglion cells
PAX61	2.07121e-305	1.04561	0.887	0.769	4.14242e-302	5	PAX6	Retinal ganglion cells
SCRT2	1.36999e-297	0.462571	0.716	0.476	2.73998e-294	5	SCRT2	Retinal ganglion cells
MAB21L2	7.98808e-292	0.838833	0.767	0.58	1.59762e-288	5	MAB21L2	Retinal ganglion cells
ANKS1B	1.01046e-279	0.280252	0.738	0.607	2.02092e-276	5	ANKS1B	Retinal ganglion cells
PDGFRA	4.81662e-276	0.700511	0.729	0.544	9.63325e-273	5	PDGFRA	Retinal ganglion cells
PRPH	1.51236e-271	0.27713	0.728	0.524	3.02472e-268	5	PRPH	Retinal ganglion cells
SYT4	2.23228e-271	0.779256	0.771	0.589	4.46455e-268	5	SYT4	Retinal ganglion cells
LY6H	2.24115e-265	0.789596	0.786	0.678	4.4823e-262	5	LY6H	Retinal ganglion cells
NRP1	1.47761e-253	0.531509	0.734	0.561	2.95523e-250	5	NRP1	Retinal ganglion cells
RALYL	1.82211e-252	0.485698	0.714	0.603	3.64423e-249	5	RALYL	Retinal ganglion cells
NNAT	3.38956e-251	0.861995	0.794	0.727	6.77912e-248	5	NNAT	Retinal ganglion cells
DNER	1.97991e-249	0.661987	0.818	0.673	3.95982e-246	5	DNER	Retinal ganglion cells
EFNA5	4.45881e-248	0.529338	0.717	0.559	8.91762e-245	5	EFNA5	Retinal ganglion cells
RUNX1T1	7.22237e-247	0.679181	0.746	0.557	1.44447e-243	5	RUNX1T1	Retinal ganglion cells
KIF5A1	2.89815e-243	0.597106	0.758	0.635	5.79629e-240	5	KIF5A	Retinal ganglion cells
ZNF804A1	8.47072e-238	0.338424	0.754	0.584	1.69414e-234	5	ZNF804A	Retinal ganglion cells
TACC3	3.84674e-235	0.295612	0.717	0.601	7.69349e-232	5	TACC3	Retinal ganglion cells
NCAN	5.97771e-229	0.270038	0.688	0.557	1.19554e-225	5	NCAN	Retinal ganglion cells
ANK31	6.87934e-229	0.669524	0.847	0.782	1.37587e-225	5	ANK3	Retinal ganglion cells
CLMP	6.61266e-228	0.291278	0.666	0.482	1.32253e-224	5	CLMP	Retinal ganglion cells
PCDH7	1.53103e-221	0.59345	0.725	0.573	3.06205e-218	5	PCDH7	Retinal ganglion cells
SLIT1	3.82815e-219	0.335694	0.691	0.54	7.6563e-216	5	SLIT1	Retinal ganglion cells
SCG5	3.15826e-217	0.796351	0.76	0.66	6.31653e-214	5	SCG5	Retinal ganglion cells
PGM2L1	2.67222e-215	0.526433	0.738	0.595	5.34443e-212	5	PGM2L1	Retinal ganglion cells
LHX9	8.25953e-213	1.03477	0.732	0.636	1.65191e-209	5	LHX9	Retinal ganglion cells
CALY	1.07729e-206	0.432419	0.754	0.649	2.15459e-203	5	CALY	Retinal ganglion cells
CBLN1	1.10357e-206	0.454157	0.685	0.591	2.20715e-203	5	CBLN1	Retinal ganglion cells
RELN	8.84486e-203	0.448618	0.67	0.535	1.76897e-199	5	RELN	Retinal ganglion cells
ZFHX31	2.40087e-202	0.662772	0.791	0.625	4.80174e-199	5	ZFHX3	Retinal ganglion cells
GAD2	3.30169e-200	0.469953	0.677	0.496	6.60338e-197	5	GAD2	Retinal ganglion cells
MAP22	7.14717e-200	0.492326	0.913	0.843	1.42943e-196	5	MAP2	Retinal ganglion cells
MAP1B2	8.6177e-200	0.52888	0.968	0.929	1.72354e-196	5	MAP1B	Retinal ganglion cells
CNTN2	2.05618e-198	0.355939	0.645	0.477	4.11235e-195	5	CNTN2	Retinal ganglion cells
ZNF385D	3.17367e-198	0.736087	0.767	0.665	6.34733e-195	5	ZNF385D	Retinal ganglion cells
SH3BP5	2.15504e-190	0.441949	0.75	0.594	4.31008e-187	5	SH3BP5	Retinal ganglion cells
ENHO	3.98859e-189	0.470423	0.752	0.681	7.97718e-186	5	ENHO	Retinal ganglion cells
RASGRF1	3.54409e-188	0.257415	0.682	0.585	7.08818e-185	5	RASGRF1	Retinal ganglion cells
PCDH9	7.37324e-188	0.77907	0.775	0.675	1.47465e-184	5	PCDH9	Retinal ganglion cells
AKR1C2	2.26616e-182	0.337135	0.7	0.603	4.53233e-179	5	AKR1C2	Retinal ganglion cells
TBX3	2.8066e-179	0.462254	0.685	0.511	5.61319e-176	5	TBX3	Retinal ganglion cells
PRDM13	3.21709e-175	0.318406	0.67	0.495	6.43418e-172	5	PRDM13	Retinal ganglion cells
LINC004611	8.49742e-175	0.55302	0.836	0.713	1.69948e-171	5	LINC00461	Retinal ganglion cells
FEZ1	4.74452e-172	0.480863	0.849	0.769	9.48904e-169	5	FEZ1	Retinal ganglion cells
FXYD6	4.75169e-172	0.44563	0.872	0.794	9.50339e-169	5	FXYD6	Retinal ganglion cells
SEMA6A	3.16495e-171	0.443226	0.755	0.606	6.3299e-168	5	SEMA6A	Retinal ganglion cells
BEX11	1.96181e-168	0.38838	0.966	0.903	3.92361e-165	5	BEX1	Retinal ganglion cells
BARHL2	1.78162e-167	0.491767	0.673	0.544	3.56324e-164	5	BARHL2	Retinal ganglion cells
GNAO11	6.53134e-164	0.381473	0.705	0.589	1.30627e-160	5	GNAO1	Retinal ganglion cells
PEG10	3.12207e-161	0.617242	0.881	0.807	6.24414e-158	5	PEG10	Retinal ganglion cells
ATP1B1	9.22643e-159	0.475267	0.889	0.752	1.84529e-155	5	ATP1B1	Retinal ganglion cells
POU2F2	5.24513e-156	0.467245	0.673	0.604	1.04903e-152	5	POU2F2	Retinal ganglion cells
ENC1	5.26023e-156	0.508033	0.721	0.62	1.05205e-152	5	ENC1	Retinal ganglion cells
CRIP2	1.00439e-155	0.301134	0.756	0.623	2.00877e-152	5	CRIP2	Retinal ganglion cells
SPOCK1	1.18126e-155	0.546593	0.716	0.608	2.36251e-152	5	SPOCK1	Retinal ganglion cells
BHLHE221	3.1537e-153	0.395129	0.673	0.537	6.30741e-150	5	BHLHE22	Retinal ganglion cells
SEZ6L23	1.26291e-151	0.403445	0.908	0.807	2.52582e-148	5	SEZ6L2	Retinal ganglion cells
EDIL31	5.8581e-151	0.346684	0.732	0.61	1.17162e-147	5	EDIL3	Retinal ganglion cells
DRAXIN	3.71706e-149	0.318845	0.649	0.542	7.43412e-146	5	DRAXIN	Retinal ganglion cells
TFAP2A	4.31967e-149	1.2582	0.73	0.622	8.63934e-146	5	TFAP2A	Retinal ganglion cells
SPOCK2	5.69908e-144	0.348131	0.728	0.681	1.13982e-140	5	SPOCK2	Retinal ganglion cells
SCG2	1.41149e-143	0.559433	0.677	0.581	2.82297e-140	5	SCG2	Retinal ganglion cells
SNCB1	7.57328e-141	0.324189	0.758	0.685	1.51466e-137	5	SNCB	Retinal ganglion cells
OLFM11	1.52609e-138	0.440003	0.721	0.639	3.05217e-135	5	OLFM1	Retinal ganglion cells
YWHAH	3.71321e-138	0.451863	0.863	0.787	7.42643e-135	5	YWHAH	Retinal ganglion cells
TCEAL7	3.81831e-138	0.518677	0.776	0.679	7.63662e-135	5	TCEAL7	Retinal ganglion cells
LMO4	2.68117e-136	0.829845	0.852	0.763	5.36235e-133	5	LMO4	Retinal ganglion cells
DAAM1	6.1468e-130	0.411163	0.914	0.853	1.22936e-126	5	DAAM1	Retinal ganglion cells
GAD1	2.27857e-124	0.364678	0.636	0.557	4.55715e-121	5	GAD1	Retinal ganglion cells
THY1	4.39416e-120	0.259328	0.707	0.639	8.78832e-117	5	THY1	Retinal ganglion cells
SDC3	1.44177e-119	0.320578	0.685	0.617	2.88354e-116	5	SDC3	Retinal ganglion cells
SST	1.18055e-118	0.823384	0.634	0.504	2.3611e-115	5	SST	Retinal ganglion cells
TXN	5.6227e-118	0.34909	0.943	0.888	1.12454e-114	5	TXN	Retinal ganglion cells
DPYSL32	5.22668e-117	0.365202	0.832	0.748	1.04534e-113	5	DPYSL3	Retinal ganglion cells
RAB3B1	1.17349e-115	0.300872	0.698	0.651	2.34697e-112	5	RAB3B	Retinal ganglion cells
VSNL1	2.95544e-115	0.255727	0.676	0.623	5.91087e-112	5	VSNL1	Retinal ganglion cells
TSC22D1	1.16645e-114	0.327125	0.945	0.896	2.33289e-111	5	TSC22D1	Retinal ganglion cells
LINC01551	2.58605e-114	0.403567	0.702	0.643	5.1721e-111	5	LINC01551	Retinal ganglion cells
BCL11A	3.6289e-114	0.437122	0.67	0.598	7.2578e-111	5	BCL11A	Retinal ganglion cells
SEZ6L	1.26746e-112	0.348104	0.6	0.493	2.53491e-109	5	SEZ6L	Retinal ganglion cells
CARHSP1	4.1499e-112	0.356683	0.78	0.679	8.2998e-109	5	CARHSP1	Retinal ganglion cells
HOXB5	6.03988e-112	0.700277	0.702	0.617	1.20798e-108	5	HOXB5	Retinal ganglion cells
SLC32A1	2.17014e-111	0.436471	0.599	0.487	4.34029e-108	5	SLC32A1	Retinal ganglion cells
SOCS2	4.59629e-111	0.383093	0.679	0.606	9.19259e-108	5	SOCS2	Retinal ganglion cells
TMSB4X2	7.44109e-111	0.399681	0.993	0.985	1.48822e-107	5	TMSB4X	Retinal ganglion cells
VEGFA	9.97594e-108	0.263813	0.902	0.813	1.99519e-104	5	VEGFA	Retinal ganglion cells
ROBO21	3.78015e-102	0.289672	0.704	0.654	7.56029e-99	5	ROBO2	Retinal ganglion cells
KLHL5	1.39099e-98	0.511935	0.648	0.61	2.78198e-95	5	KLHL5	Retinal ganglion cells
NHLH2	3.24468e-96	0.315888	0.595	0.493	6.48936e-93	5	NHLH2	Retinal ganglion cells
OLFM31	6.16422e-93	0.458417	0.637	0.53	1.23284e-89	5	OLFM3	Retinal ganglion cells
SYT14	1.03306e-92	0.447827	0.947	0.919	2.06613e-89	5	SYT1	Retinal ganglion cells
KLHL352	3.31105e-92	0.359818	0.683	0.599	6.6221e-89	5	KLHL35	Retinal ganglion cells
AKR1C1	8.36256e-92	0.285555	0.625	0.569	1.67251e-88	5	AKR1C1	Retinal ganglion cells
PCDH17	7.63101e-91	0.297128	0.639	0.548	1.5262e-87	5	PCDH17	Retinal ganglion cells
ATP1B3	2.26353e-90	0.341005	0.759	0.654	4.52706e-87	5	ATP1B3	Retinal ganglion cells
HOXB3	1.28838e-87	0.323738	0.657	0.575	2.57676e-84	5	HOXB3	Retinal ganglion cells
APC1	3.89132e-80	0.367135	0.763	0.713	7.78263e-77	5	APC	Retinal ganglion cells
SNCA	1.57547e-72	0.432787	0.711	0.656	3.15095e-69	5	SNCA	Retinal ganglion cells
ADGRG1	6.37247e-71	0.360443	0.629	0.571	1.27449e-67	5	ADGRG1	Retinal ganglion cells
RORB2	1.47579e-70	0.423349	0.865	0.841	2.95157e-67	5	RORB	Retinal ganglion cells
LCA5	3.02781e-68	0.546441	0.734	0.705	6.05561e-65	5	LCA5	Retinal ganglion cells
NHLH11	1.05399e-65	0.349699	0.554	0.456	2.10798e-62	5	NHLH1	Retinal ganglion cells
PCLO1	2.83243e-61	0.363581	0.709	0.662	5.66486e-58	5	PCLO	Retinal ganglion cells
ARL4C	6.07301e-60	0.273692	0.81	0.728	1.2146e-56	5	ARL4C	Retinal ganglion cells
PCP42	4.81501e-59	0.480818	0.789	0.754	9.63001e-56	5	PCP4	Retinal ganglion cells
MAFB	2.53863e-57	0.529825	0.607	0.557	5.07726e-54	5	MAFB	Retinal ganglion cells
MGARP1	4.86029e-53	0.348307	0.812	0.751	9.72057e-50	5	MGARP	Retinal ganglion cells
NEUROD2	1.22096e-46	0.306617	0.572	0.557	2.44192e-43	5	NEUROD2	Retinal ganglion cells
C1QTNF41	7.64227e-46	0.282153	0.778	0.768	1.52845e-42	5	C1QTNF4	Retinal ganglion cells
INSM12	1.75944e-44	0.345061	0.614	0.605	3.51887e-41	5	INSM1	Retinal ganglion cells
ZNF503	2.34351e-44	0.322585	0.621	0.572	4.68703e-41	5	ZNF503	Retinal ganglion cells
TSPAN131	2.42475e-43	0.301634	0.629	0.608	4.84949e-40	5	TSPAN13	Retinal ganglion cells
FBXW7	1.07937e-41	0.342368	0.695	0.657	2.15874e-38	5	FBXW7	Retinal ganglion cells
ZFHX41	3.58535e-39	0.421001	0.685	0.682	7.17069e-36	5	ZFHX4	Retinal ganglion cells
SPINT2	7.53033e-38	0.256588	0.799	0.771	1.50607e-34	5	SPINT2	Retinal ganglion cells
MEIS21	1.63438e-36	0.606913	0.801	0.775	3.26877e-33	5	MEIS2	Retinal ganglion cells
TFAP2B	3.34779e-36	0.416971	0.534	0.517	6.69558e-33	5	TFAP2B	Retinal ganglion cells
RAB33A	8.19708e-34	0.285099	0.619	0.629	1.63942e-30	5	RAB33A	Retinal ganglion cells
HOXB8	2.0284e-31	0.338751	0.636	0.682	4.0568e-28	5	HOXB8	Retinal ganglion cells
GPI	2.87125e-31	0.266691	0.806	0.807	5.74249e-28	5	GPI	Retinal ganglion cells
NFIA	2.71985e-30	0.478343	0.731	0.726	5.43971e-27	5	NFIA	Retinal ganglion cells
RGMB	3.16668e-30	0.264044	0.531	0.501	6.33336e-27	5	RGMB	Retinal ganglion cells
PCDH10	2.65128e-29	0.272274	0.619	0.6	5.30256e-26	5	PCDH10	Retinal ganglion cells
HOXB6	2.70101e-28	0.254439	0.632	0.601	5.40201e-25	5	HOXB6	Retinal ganglion cells
DOK5	1.28544e-26	0.252573	0.591	0.542	2.57088e-23	5	DOK5	Retinal ganglion cells
RPRM	4.68051e-24	0.519376	0.539	0.529	9.36103e-21	5	RPRM	Retinal ganglion cells
LRRN3	4.96169e-24	0.881993	0.57	0.604	9.92339e-21	5	LRRN3	Retinal ganglion cells
HOXB2	5.71059e-18	0.367959	0.611	0.645	1.14212e-14	5	HOXB2	Retinal ganglion cells
ID2	4.79813e-15	0.305345	0.622	0.631	9.59626e-12	5	ID2	Retinal ganglion cells
NEFL	7.15384e-12	0.295851	0.5	0.54	1.43077e-08	5	NEFL	Retinal ganglion cells
CXCR41	2.2148e-07	0.252528	0.611	0.6	0.00044296	5	CXCR4	Retinal ganglion cells
CDH71	5.23986e-07	0.327372	0.591	0.637	0.00104797	5	CDH7	Retinal ganglion cells
TFAP2E	6.94709e-06	0.277839	0.549	0.573	0.0138942	5	TFAP2E	Retinal ganglion cells
NFIB1	0.000320259	0.318982	0.75	0.772	0.640517	5	NFIB	Retinal ganglion cells
NES1	6.71313e-200	0.612028	0.82	0.684	1.34263e-196	6	NES	Astrocytes I
VIM1	1.35148e-119	0.312098	0.984	0.984	2.70297e-116	6	VIM	Astrocytes I
METRN1	2.63901e-114	0.789561	0.936	0.902	5.27803e-111	6	METRN	Astrocytes I
MT1G	2.80631e-111	0.580368	0.706	0.542	5.61262e-108	6	MT1G	Astrocytes I
CRYAB	5.56801e-83	0.686271	0.772	0.844	1.1136e-79	6	CRYAB	Astrocytes I
APOE	7.13102e-79	0.63661	0.854	0.853	1.4262e-75	6	APOE	Astrocytes I
GFAP	7.23438e-77	0.276955	0.423	0.66	1.44688e-73	6	GFAP	Astrocytes I
S100B	5.5095e-63	0.284031	0.755	0.699	1.1019e-59	6	S100B	Astrocytes I
UACA	2.92544e-59	0.290175	0.742	0.697	5.85089e-56	6	UACA	Astrocytes I
HSPA1A	2.23307e-54	0.414227	0.54	0.626	4.46614e-51	6	HSPA1A	Astrocytes I
ESPN1	2.77119e-51	0.255187	0.81	0.743	5.54239e-48	6	ESPN	Astrocytes I
S100A1	5.05427e-48	0.310287	0.726	0.667	1.01085e-44	6	S100A1	Astrocytes I
FLNC	2.71551e-42	0.267099	0.475	0.636	5.43103e-39	6	FLNC	Astrocytes I
PLCG2	5.44272e-42	1.21207	0.553	0.811	1.08854e-38	6	PLCG2	Astrocytes I
TF1	4.16327e-38	0.318268	0.74	0.65	8.32655e-35	6	TF	Astrocytes I
S100A10	3.26826e-37	0.60102	0.735	0.731	6.53651e-34	6	S100A10	Astrocytes I
APOC1	6.81393e-36	0.329492	0.68	0.656	1.36279e-32	6	APOC1	Astrocytes I
IGFBP5	5.10231e-31	0.386736	0.865	0.851	1.02046e-27	6	IGFBP5	Astrocytes I
C1orf611	4.78818e-28	0.484849	0.768	0.795	9.57637e-25	6	C1orf61	Astrocytes I
FTH11	1.46547e-26	0.327239	0.991	0.999	2.93094e-23	6	FTH1	Astrocytes I
ANXA2	3.0198e-26	0.294497	0.55	0.712	6.03961e-23	6	ANXA2	Astrocytes I
HSPA6	1.06962e-24	0.353963	0.318	0.329	2.13925e-21	6	HSPA6	Astrocytes I
SERF2	3.71373e-23	0.349093	0.923	0.965	7.42746e-20	6	SERF2	Astrocytes I
MT2A	2.40818e-18	0.368873	0.507	0.632	4.81636e-15	6	MT2A	Astrocytes I
CXCL31	5.41844e-17	0.309663	0.391	0.396	1.08369e-13	6	CXCL3	Astrocytes I
S100A6	2.38508e-15	0.316535	0.553	0.741	4.77017e-12	6	S100A6	Astrocytes I
CALD11	2.32075e-14	0.30383	0.765	0.819	4.6415e-11	6	CALD1	Astrocytes I
FXYD11	2.36663e-13	0.279384	0.586	0.758	4.73326e-10	6	FXYD1	Astrocytes I
COL18A11	3.83953e-13	0.292347	0.622	0.717	7.67905e-10	6	COL18A1	Astrocytes I
RHOC1	4.85956e-12	0.324946	0.614	0.774	9.71913e-09	6	RHOC	Astrocytes I
GLUL1	9.90186e-12	0.295218	0.644	0.734	1.98037e-08	6	GLUL	Astrocytes I
NUPR1	1.49709e-11	0.398703	0.486	0.595	2.99419e-08	6	NUPR1	Astrocytes I
RAB13	1.56798e-11	0.475848	0.688	0.698	3.13595e-08	6	RAB13	Astrocytes I
SLC1A31	6.98876e-11	0.289316	0.758	0.71	1.39775e-07	6	SLC1A3	Astrocytes I
NPVF1	1.88918e-10	0.451179	0.576	0.607	3.77835e-07	6	NPVF	Astrocytes I
PAX2	2.10729e-09	0.294881	0.718	0.665	4.21458e-06	6	PAX2	Astrocytes I
NEAT11	1.05532e-08	0.619374	0.598	0.782	2.11065e-05	6	NEAT1	Astrocytes I
FRZB1	1.7352e-08	0.257109	0.737	0.753	3.47041e-05	6	FRZB	Astrocytes I
B2M1	4.97856e-06	0.26811	0.659	0.791	0.00995712	6	B2M	Astrocytes I
GPX3	7.9533e-06	0.53125	0.651	0.669	0.0159066	6	GPX3	Astrocytes I
CAST	8.00196e-05	0.270328	0.581	0.635	0.160039	6	CAST	Astrocytes I
VEGFA1	0.000109067	0.337834	0.79	0.82	0.218134	6	VEGFA	Astrocytes I
LGALS1	0.000208072	0.335009	0.734	0.769	0.416144	6	LGALS1	Astrocytes I
SAT11	0.00153258	0.269937	0.675	0.796	1	6	SAT1	Astrocytes I
OBSL1	0.00323498	0.295602	0.791	0.819	1	6	OBSL1	Astrocytes I
NR2E32	0	1.05633	0.838	0.686	0	7	NR2E3	Rods II
NRL2	0	1.00973	0.978	0.85	0	7	NRL	Rods II
ROM12	0	1.00395	0.958	0.787	0	7	ROM1	Rods II
CNGB11	0	0.984815	0.896	0.734	0	7	CNGB1	Rods II
RCVRN3	0	0.94144	0.965	0.844	0	7	RCVRN	Rods II
PDC3	0	0.932906	0.96	0.83	0	7	PDC	Rods II
GNGT11	7.14568e-291	0.73294	0.9	0.742	1.42914e-287	7	GNGT1	Rods II
RP12	1.73208e-289	0.96267	0.874	0.746	3.46415e-286	7	RP1	Rods II
GNAT11	3.48087e-283	0.711143	0.883	0.715	6.96175e-280	7	GNAT1	Rods II
AIPL12	2.32062e-280	0.769016	0.915	0.794	4.64124e-277	7	AIPL1	Rods II
UNC1193	6.00215e-264	0.730041	0.952	0.842	1.20043e-260	7	UNC119	Rods II
PDE6G1	3.61696e-242	0.507668	0.85	0.74	7.23393e-239	7	PDE6G	Rods II
CRX3	1.02999e-237	0.809363	0.865	0.734	2.05998e-234	7	CRX	Rods II
RAX22	7.95523e-214	0.727855	0.839	0.736	1.59105e-210	7	RAX2	Rods II
GADD45G3	1.63296e-209	0.888734	0.838	0.757	3.26593e-206	7	GADD45G	Rods II
TULP13	1.61624e-202	0.643263	0.876	0.789	3.23249e-199	7	TULP1	Rods II
CABP52	2.80835e-187	0.858699	0.784	0.704	5.61669e-184	7	CABP5	Rods II
KCNV22	5.23035e-178	0.582564	0.867	0.776	1.04607e-174	7	KCNV2	Rods II
RDH121	6.37767e-177	0.295467	0.736	0.628	1.27553e-173	7	RDH12	Rods II
PCBP43	8.76024e-158	0.59704	0.911	0.858	1.75205e-154	7	PCBP4	Rods II
GNB33	4.87779e-149	0.47399	0.93	0.845	9.75557e-146	7	GNB3	Rods II
ABCA41	7.70322e-147	0.712377	0.771	0.71	1.54064e-143	7	ABCA4	Rods II
AKAP93	9.52495e-135	0.609561	0.907	0.892	1.90499e-131	7	AKAP9	Rods II
NTM2	8.61085e-131	0.825682	0.809	0.804	1.72217e-127	7	NTM	Rods II
NEUROD13	1.1788e-123	0.737773	0.778	0.744	2.3576e-120	7	NEUROD1	Rods II
ALDOC2	4.31106e-121	0.599874	0.873	0.837	8.62212e-118	7	ALDOC	Rods II
PDE6A1	4.22017e-117	0.39368	0.699	0.669	8.44035e-114	7	PDE6A	Rods II
C2orf711	6.77978e-114	0.477442	0.666	0.621	1.35596e-110	7	C2orf71	Rods II
PRPH21	1.49892e-111	0.701862	0.716	0.652	2.99783e-108	7	PRPH2	Rods II
RBP32	1.01141e-100	0.414978	0.746	0.669	2.02281e-97	7	RBP3	Rods II
IMPG23	4.38771e-100	0.523425	0.757	0.712	8.77542e-97	7	IMPG2	Rods II
SLC40A11	1.80407e-95	0.272539	0.681	0.602	3.60813e-92	7	SLC40A1	Rods II
FSTL54	1.17313e-93	0.514736	0.831	0.758	2.34627e-90	7	FSTL5	Rods II
CPLX42	7.21568e-93	0.457369	0.796	0.755	1.44314e-89	7	CPLX4	Rods II
TUBB4B3	3.67886e-90	0.43829	0.949	0.957	7.35772e-87	7	TUBB4B	Rods II
FAM161A2	2.091e-88	0.759714	0.753	0.747	4.18201e-85	7	FAM161A	Rods II
1943-09-01	5.06253e-85	0.467762	0.841	0.778	1.01251e-81	7	2004-09-01	Rods II
CTH	2.31003e-83	0.324885	0.596	0.518	4.62006e-80	7	CTH	Rods II
GPR1601	4.66635e-78	0.451088	0.694	0.666	9.33271e-75	7	GPR160	Rods II
PIK3R13	3.83785e-77	0.614169	0.832	0.843	7.67569e-74	7	PIK3R1	Rods II
STX32	1.92705e-75	0.550881	0.753	0.701	3.85409e-72	7	STX3	Rods II
OTX23	2.63194e-75	0.540301	0.753	0.718	5.26388e-72	7	OTX2	Rods II
DDIT31	1.16993e-71	0.705629	0.791	0.828	2.33986e-68	7	DDIT3	Rods II
MRLN2	2.87083e-70	0.303192	0.641	0.602	5.74166e-67	7	MRLN	Rods II
GNGT23	3.11031e-70	0.482175	0.755	0.727	6.22061e-67	7	GNGT2	Rods II
PRDM11	3.40119e-68	0.286132	0.619	0.562	6.80238e-65	7	PRDM1	Rods II
SAMD112	6.08765e-65	0.696101	0.702	0.674	1.21753e-61	7	SAMD11	Rods II
RABL32	4.39096e-64	0.315473	0.689	0.639	8.78192e-61	7	RABL3	Rods II
EYS3	3.55609e-61	0.493932	0.657	0.668	7.11219e-58	7	EYS	Rods II
HIST1H1C2	5.12167e-57	0.759975	0.762	0.744	1.02433e-53	7	HIST1H1C	Rods II
LINC005994	1.32691e-51	0.576067	0.741	0.718	2.65382e-48	7	LINC00599	Rods II
LINC005921	1.14375e-49	0.315436	0.618	0.574	2.28749e-46	7	LINC00592	Rods II
AANAT3	4.38483e-49	0.444804	0.702	0.714	8.76967e-46	7	AANAT	Rods II
MAK3	8.41954e-49	0.646537	0.65	0.676	1.68391e-45	7	MAK	Rods II
ARL4D3	1.19167e-48	0.604385	0.752	0.751	2.38333e-45	7	ARL4D	Rods II
ARMC92	9.75098e-48	0.273025	0.679	0.637	1.9502e-44	7	ARMC9	Rods II
PTPN133	3.28543e-47	0.637634	0.682	0.704	6.57086e-44	7	PTPN13	Rods II
PTP4A32	2.65985e-43	0.550177	0.783	0.822	5.3197e-40	7	PTP4A3	Rods II
CDKN1C1	2.28436e-40	0.50994	0.71	0.74	4.56872e-37	7	CDKN1C	Rods II
FAM57B2	5.78734e-37	0.320117	0.778	0.776	1.15747e-33	7	FAM57B	Rods II
PRCD2	3.88549e-35	0.288652	0.798	0.815	7.77099e-32	7	PRCD	Rods II
ELOVL42	6.26208e-34	0.41653	0.686	0.66	1.25242e-30	7	ELOVL4	Rods II
CDHR12	3.94867e-31	0.475442	0.665	0.691	7.89735e-28	7	CDHR1	Rods II
SYP4	5.91024e-31	0.435496	0.768	0.758	1.18205e-27	7	SYP	Rods II
AL451062.13	3.60734e-30	0.60135	0.631	0.677	7.21468e-27	7	AL451062.1	Rods II
CHRNA32	2.44119e-29	0.321021	0.68	0.68	4.88238e-26	7	CHRNA3	Rods II
ENO22	4.21444e-29	0.358153	0.879	0.913	8.42887e-26	7	ENO2	Rods II
FAM19A43	5.73948e-29	0.368301	0.61	0.632	1.1479e-25	7	FAM19A4	Rods II
ANXA41	3.68242e-28	0.327988	0.635	0.659	7.36484e-25	7	ANXA4	Rods II
DDIT4	1.68755e-26	0.610916	0.717	0.77	3.3751e-23	7	DDIT4	Rods II
IMPG12	1.32622e-25	0.335644	0.645	0.681	2.65244e-22	7	IMPG1	Rods II
MATK3	2.76048e-25	0.353647	0.646	0.693	5.52097e-22	7	MATK	Rods II
HIST1H4C1	2.96247e-22	0.363667	0.853	0.928	5.92493e-19	7	HIST1H4C	Rods II
MAP1B3	1.61082e-20	0.252558	0.888	0.934	3.22164e-17	7	MAP1B	Rods II
CC2D2A2	2.6169e-20	0.340002	0.701	0.739	5.2338e-17	7	CC2D2A	Rods II
MFGE82	9.81959e-20	0.405164	0.683	0.695	1.96392e-16	7	MFGE8	Rods II
CITED21	2.28574e-19	0.432091	0.708	0.717	4.57148e-16	7	CITED2	Rods II
RIMS23	3.16127e-18	0.451093	0.684	0.744	6.32253e-15	7	RIMS2	Rods II
STC11	3.29896e-18	0.36262	0.462	0.665	6.59792e-15	7	STC1	Rods II
FAM89A2	6.36914e-16	0.370844	0.705	0.722	1.27383e-12	7	FAM89A	Rods II
ISOC12	8.56309e-14	0.378617	0.664	0.692	1.71262e-10	7	ISOC1	Rods II
PROM12	4.00688e-11	0.385021	0.638	0.699	8.01375e-08	7	PROM1	Rods II
RS12	6.73746e-10	0.319567	0.624	0.699	1.34749e-06	7	RS1	Rods II
IRX62	9.1655e-09	0.345613	0.506	0.559	1.8331e-05	7	IRX6	Rods II
ASNS	1.43729e-08	0.371942	0.578	0.604	2.87458e-05	7	ASNS	Rods II
ID11	1.05131e-06	0.457182	0.647	0.683	0.00210262	7	ID1	Rods II
BTBD83	4.03488e-05	0.407985	0.614	0.697	0.0806976	7	BTBD8	Rods II
SNHG12	4.88084e-05	0.306975	0.396	0.526	0.0976168	7	SNHG12	Rods II
GADD45A1	0.00011668	0.375077	0.658	0.741	0.23336	7	GADD45A	Rods II
RXRG2	0.000437677	0.255639	0.61	0.699	0.875354	7	RXRG	Rods II
TRAC2	0.000894078	0.275103	0.541	0.618	1	7	TRAC	Rods II
HSPA61	0.00125532	0.371872	0.329	0.328	1	7	HSPA6	Rods II
ANKRD33B3	0.00187185	0.404371	0.539	0.617	1	7	ANKRD33B	Rods II
SLC38A52	0.002053	0.258135	0.596	0.699	1	7	SLC38A5	Rods II
MIR124-2HG1	0.00217218	0.316738	0.538	0.679	1	7	MIR124-2HG	Rods II
SQSTM1	0.00267646	0.273471	0.622	0.802	1	7	SQSTM1	Rods II
UBAP1L2	0.0092754	0.279699	0.547	0.641	1	7	UBAP1L	Rods II
APOE1	0	2.05046	0.986	0.846	0	8	APOE	Astrocytes II
AKAP12	0	1.76773	0.97	0.764	0	8	AKAP12	Astrocytes II
IGFBP51	0	1.69121	0.991	0.844	0	8	IGFBP5	Astrocytes II
VEGFA2	0	1.44149	0.977	0.81	0	8	VEGFA	Astrocytes II
PTN	0	1.42464	0.992	0.894	0	8	PTN	Astrocytes II
APOC11	0	1.4195	0.853	0.646	0	8	APOC1	Astrocytes II
ANGPTL4	0	1.24205	0.906	0.631	0	8	ANGPTL4	Astrocytes II
CHPF	0	1.22732	0.967	0.724	0	8	CHPF	Astrocytes II
KISS1R	0	1.16675	0.883	0.715	0	8	KISS1R	Astrocytes II
NUPR11	0	1.14849	0.926	0.57	0	8	NUPR1	Astrocytes II
METRN2	0	1.0844	0.99	0.9	0	8	METRN	Astrocytes II
COL1A1	0	1.0796	0.882	0.618	0	8	COL1A1	Astrocytes II
NDRG1	0	1.07951	0.923	0.678	0	8	NDRG1	Astrocytes II
LGALS11	0	1.06159	0.932	0.758	0	8	LGALS1	Astrocytes II
GAS6	0	1.0429	0.94	0.692	0	8	GAS6	Astrocytes II
BST2	0	1.04197	0.939	0.698	0	8	BST2	Astrocytes II
FN1	0	1.03723	0.865	0.645	0	8	FN1	Astrocytes II
HILPDA	0	1.01895	0.934	0.736	0	8	HILPDA	Astrocytes II
SPARCL1	0	1.00492	0.901	0.67	0	8	SPARCL1	Astrocytes II
FRZB2	0	0.989548	0.946	0.741	0	8	FRZB	Astrocytes II
S100A11	0	0.970694	0.925	0.609	0	8	S100A11	Astrocytes II
PTGDS	0	0.950446	0.971	0.843	0	8	PTGDS	Astrocytes II
SCRG1	0	0.943736	0.854	0.588	0	8	SCRG1	Astrocytes II
NOL3	0	0.919632	0.949	0.759	0	8	NOL3	Astrocytes II
MCUB	0	0.918348	0.926	0.658	0	8	MCUB	Astrocytes II
CDIP1	0	0.883621	0.927	0.659	0	8	CDIP1	Astrocytes II
OBSL11	0	0.877541	0.975	0.809	0	8	OBSL1	Astrocytes II
HSF4	0	0.853235	0.91	0.683	0	8	HSF4	Astrocytes II
NTRK2	0	0.847437	0.913	0.702	0	8	NTRK2	Astrocytes II
LAMP51	0	0.844355	0.932	0.748	0	8	LAMP5	Astrocytes II
ANXA21	0	0.835954	0.944	0.689	0	8	ANXA2	Astrocytes II
MAF	0	0.821606	0.922	0.669	0	8	MAF	Astrocytes II
S100A101	0	0.817585	0.905	0.722	0	8	S100A10	Astrocytes II
CLIC11	0	0.815137	0.975	0.738	0	8	CLIC1	Astrocytes II
FXYD12	0	0.807777	0.932	0.738	0	8	FXYD1	Astrocytes II
IGFBP21	0	0.801099	0.991	0.911	0	8	IGFBP2	Astrocytes II
HTRA11	0	0.747953	0.915	0.741	0	8	HTRA1	Astrocytes II
MAL	0	0.738485	0.859	0.679	0	8	MAL	Astrocytes II
ADM	0	0.734872	0.891	0.594	0	8	ADM	Astrocytes II
ARL4C1	0	0.724485	0.955	0.721	0	8	ARL4C	Astrocytes II
PLA2G161	0	0.721113	0.956	0.722	0	8	PLA2G16	Astrocytes II
EGFL7	0	0.714741	0.891	0.694	0	8	EGFL7	Astrocytes II
PAX21	0	0.714085	0.893	0.655	0	8	PAX2	Astrocytes II
VWA1	0	0.706248	0.918	0.691	0	8	VWA1	Astrocytes II
LTBP3	0	0.701143	0.914	0.692	0	8	LTBP3	Astrocytes II
VIM2	0	0.691092	0.999	0.983	0	8	VIM	Astrocytes II
CAST1	0	0.686986	0.923	0.616	0	8	CAST	Astrocytes II
LEFTY2	0	0.682095	0.759	0.505	0	8	LEFTY2	Astrocytes II
ZIC1	0	0.679673	0.902	0.667	0	8	ZIC1	Astrocytes II
CAV1	0	0.679153	0.865	0.591	0	8	CAV1	Astrocytes II
ATP1A2	0	0.664998	0.861	0.661	0	8	ATP1A2	Astrocytes II
CYBA	0	0.658931	0.909	0.689	0	8	CYBA	Astrocytes II
PLP11	0	0.63502	0.874	0.607	0	8	PLP1	Astrocytes II
CD99	0	0.633415	0.944	0.712	0	8	CD99	Astrocytes II
SERPINB6	0	0.626372	0.947	0.728	0	8	SERPINB6	Astrocytes II
SCG21	0	0.614512	0.805	0.575	0	8	SCG2	Astrocytes II
LMO41	0	0.599951	0.955	0.758	0	8	LMO4	Astrocytes II
LGI41	0	0.594106	0.897	0.702	0	8	LGI4	Astrocytes II
FBLN2	0	0.588275	0.842	0.59	0	8	FBLN2	Astrocytes II
SOX91	0	0.580763	0.898	0.641	0	8	SOX9	Astrocytes II
AGPAT2	0	0.571956	0.896	0.649	0	8	AGPAT2	Astrocytes II
BLVRB	0	0.565925	0.93	0.712	0	8	BLVRB	Astrocytes II
CXCR42	0	0.553177	0.861	0.586	0	8	CXCR4	Astrocytes II
ATP6V0E11	0	0.538581	0.949	0.738	0	8	ATP6V0E1	Astrocytes II
FSTL1	0	0.53576	0.878	0.604	0	8	FSTL1	Astrocytes II
MDFI	0	0.520149	0.818	0.637	0	8	MDFI	Astrocytes II
ABI3BP	0	0.517121	0.843	0.514	0	8	ABI3BP	Astrocytes II
UNC5B	0	0.514845	0.808	0.513	0	8	UNC5B	Astrocytes II
IFI44L	0	0.503676	0.802	0.581	0	8	IFI44L	Astrocytes II
IGFBP6	0	0.495291	0.791	0.535	0	8	IGFBP6	Astrocytes II
NRP11	0	0.483469	0.875	0.555	0	8	NRP1	Astrocytes II
GYPC	0	0.481817	0.823	0.589	0	8	GYPC	Astrocytes II
SERPINE1	0	0.480561	0.753	0.491	0	8	SERPINE1	Astrocytes II
COL1A2	0	0.477708	0.92	0.695	0	8	COL1A2	Astrocytes II
VSNL11	0	0.477386	0.785	0.617	0	8	VSNL1	Astrocytes II
MRC2	0	0.474336	0.824	0.58	0	8	MRC2	Astrocytes II
CLEC18B	0	0.464169	0.788	0.492	0	8	CLEC18B	Astrocytes II
LITAF1	0	0.462824	0.887	0.662	0	8	LITAF	Astrocytes II
ZIC4	0	0.457783	0.855	0.619	0	8	ZIC4	Astrocytes II
HLA-B	0	0.457331	0.856	0.557	0	8	HLA-B	Astrocytes II
NR0B1	0	0.449606	0.766	0.441	0	8	NR0B1	Astrocytes II
ANGPT1	0	0.434492	0.773	0.581	0	8	ANGPT1	Astrocytes II
HLA-E	0	0.433005	0.839	0.49	0	8	HLA-E	Astrocytes II
AC092958.1	0	0.428849	0.812	0.588	0	8	AC092958.1	Astrocytes II
PROS1	0	0.424698	0.82	0.629	0	8	PROS1	Astrocytes II
GPX8	0	0.423012	0.825	0.573	0	8	GPX8	Astrocytes II
ECE1	0	0.417051	0.849	0.672	0	8	ECE1	Astrocytes II
SYNPO	0	0.410266	0.792	0.634	0	8	SYNPO	Astrocytes II
GSN	0	0.398024	0.915	0.742	0	8	GSN	Astrocytes II
FERMT3	0	0.364982	0.795	0.543	0	8	FERMT3	Astrocytes II
PPP1R1B	0	0.36018	0.857	0.676	0	8	PPP1R1B	Astrocytes II
RARRES3	0	0.358643	0.85	0.635	0	8	RARRES3	Astrocytes II
SIX1	0	0.346733	0.772	0.438	0	8	SIX1	Astrocytes II
LYN	0	0.345168	0.855	0.659	0	8	LYN	Astrocytes II
FCGRT	0	0.343816	0.866	0.588	0	8	FCGRT	Astrocytes II
TGFB1I1	0	0.33208	0.823	0.657	0	8	TGFB1I1	Astrocytes II
LOXL3	0	0.298143	0.833	0.608	0	8	LOXL3	Astrocytes II
ITIH5	0	0.26408	0.795	0.532	0	8	ITIH5	Astrocytes II
PRPH1	1.00734e-304	0.559203	0.755	0.524	2.01467e-301	8	PRPH	Astrocytes II
NRN11	5.58425e-301	1.26639	0.902	0.729	1.11685e-297	8	NRN1	Astrocytes II
RPS27L	1.03325e-299	0.632102	0.963	0.801	2.06649e-296	8	RPS27L	Astrocytes II
SPINT21	1.99764e-299	0.494315	0.933	0.764	3.99528e-296	8	SPINT2	Astrocytes II
WIF11	2.80554e-299	0.843922	0.936	0.738	5.61109e-296	8	WIF1	Astrocytes II
S100A12	5.89214e-299	0.745523	0.783	0.664	1.17843e-295	8	S100A1	Astrocytes II
COL15A1	8.21829e-298	0.412459	0.72	0.411	1.64366e-294	8	COL15A1	Astrocytes II
CKS1B	4.35257e-297	0.323358	0.859	0.598	8.70513e-294	8	CKS1B	Astrocytes II
FTL	3.85192e-296	0.628974	0.999	0.997	7.70384e-293	8	FTL	Astrocytes II
LGALS3BP	7.84251e-295	0.478808	0.896	0.715	1.5685e-291	8	LGALS3BP	Astrocytes II
LINC00958	9.74911e-295	0.453969	0.782	0.611	1.94982e-291	8	LINC00958	Astrocytes II
B2M2	1.79022e-293	0.565351	0.962	0.773	3.58045e-290	8	B2M	Astrocytes II
DMBX1	2.20811e-293	0.270849	0.737	0.506	4.41623e-290	8	DMBX1	Astrocytes II
CDK18	1.89273e-291	0.365718	0.81	0.6	3.78547e-288	8	CDK18	Astrocytes II
MGST1	6.29069e-291	0.485406	0.808	0.589	1.25814e-287	8	MGST1	Astrocytes II
AEBP1	7.45182e-291	0.353097	0.839	0.629	1.49036e-287	8	AEBP1	Astrocytes II
ANXA51	1.9143e-290	0.485187	0.956	0.771	3.8286e-287	8	ANXA5	Astrocytes II
SMOC2	9.86069e-288	0.278454	0.755	0.542	1.97214e-284	8	SMOC2	Astrocytes II
COL18A12	3.36665e-287	0.482844	0.915	0.7	6.7333e-284	8	COL18A1	Astrocytes II
PMEL	1.40689e-286	0.416316	0.838	0.676	2.81377e-283	8	PMEL	Astrocytes II
DCLK1	7.8481e-286	0.581035	0.884	0.689	1.56962e-282	8	DCLK1	Astrocytes II
AQP1	6.2132e-285	0.606883	0.834	0.712	1.24264e-281	8	AQP1	Astrocytes II
FOSB1	1.39525e-284	0.394177	0.89	0.699	2.79049e-281	8	FOSB	Astrocytes II
SLMAP	1.9894e-283	0.423697	0.801	0.578	3.97881e-280	8	SLMAP	Astrocytes II
CDH6	2.8908e-283	0.359163	0.838	0.645	5.7816e-280	8	CDH6	Astrocytes II
TUBA1C	1.95202e-282	0.454784	0.818	0.594	3.90405e-279	8	TUBA1C	Astrocytes II
BTBD17	1.71186e-279	0.273856	0.838	0.655	3.42372e-276	8	BTBD17	Astrocytes II
CEBPB	1.38e-278	0.516402	0.88	0.63	2.76e-275	8	CEBPB	Astrocytes II
IFI6	1.45261e-278	0.656087	0.888	0.701	2.90522e-275	8	IFI6	Astrocytes II
SLC7A5	5.20667e-273	0.354604	0.798	0.526	1.04133e-269	8	SLC7A5	Astrocytes II
SULF2	7.71401e-271	0.542826	0.828	0.656	1.5428e-267	8	SULF2	Astrocytes II
SERPINH1	1.25858e-270	0.341278	0.801	0.564	2.51716e-267	8	SERPINH1	Astrocytes II
B4GALNT1	1.51652e-268	0.349889	0.73	0.462	3.03303e-265	8	B4GALNT1	Astrocytes II
SERF21	1.84023e-264	0.388147	0.995	0.961	3.68046e-261	8	SERF2	Astrocytes II
FKBP10	2.36605e-264	0.358769	0.818	0.593	4.73209e-261	8	FKBP10	Astrocytes II
SLC3A2	1.38063e-262	0.68116	0.962	0.792	2.76126e-259	8	SLC3A2	Astrocytes II
CMTM5	3.89484e-259	0.281353	0.736	0.548	7.78968e-256	8	CMTM5	Astrocytes II
CPM	1.37049e-258	0.270112	0.742	0.515	2.74098e-255	8	CPM	Astrocytes II
SEMA3B	4.78637e-258	0.308272	0.773	0.593	9.57274e-255	8	SEMA3B	Astrocytes II
EVA1B	3.17644e-256	0.296053	0.831	0.649	6.35288e-253	8	EVA1B	Astrocytes II
SHTN1	1.66206e-255	0.365027	0.892	0.695	3.32412e-252	8	SHTN1	Astrocytes II
PLTP	8.79595e-255	0.287361	0.881	0.672	1.75919e-251	8	PLTP	Astrocytes II
NINJ1	1.02863e-254	0.335139	0.848	0.631	2.05726e-251	8	NINJ1	Astrocytes II
IFIT1	2.89612e-252	0.357665	0.812	0.627	5.79224e-249	8	IFIT1	Astrocytes II
FUCA2	6.81121e-248	0.28121	0.811	0.616	1.36224e-244	8	FUCA2	Astrocytes II
FAM181B	4.08595e-246	0.284013	0.801	0.645	8.1719e-243	8	FAM181B	Astrocytes II
FTH12	1.72489e-245	0.539329	0.999	0.998	3.44979e-242	8	FTH1	Astrocytes II
MAFB1	7.41815e-245	0.282314	0.777	0.548	1.48363e-241	8	MAFB	Astrocytes II
TSPAN4	8.56037e-245	0.51189	0.871	0.684	1.71207e-241	8	TSPAN4	Astrocytes II
DSC21	2.66149e-244	0.318938	0.815	0.62	5.32299e-241	8	DSC2	Astrocytes II
P4HA11	1.00395e-242	0.441021	0.957	0.819	2.0079e-239	8	P4HA1	Astrocytes II
SLC2A3	3.21654e-239	0.392331	0.808	0.61	6.43308e-236	8	SLC2A3	Astrocytes II
GGH	1.31994e-238	0.339005	0.86	0.643	2.63988e-235	8	GGH	Astrocytes II
MLC1	7.70968e-237	0.313587	0.751	0.555	1.54194e-233	8	MLC1	Astrocytes II
TECR1	5.48526e-236	0.468033	0.967	0.803	1.09705e-232	8	TECR	Astrocytes II
GAPDH	6.61429e-236	0.492556	1	0.999	1.32286e-232	8	GAPDH	Astrocytes II
PLP2	1.09998e-235	0.282961	0.776	0.582	2.19995e-232	8	PLP2	Astrocytes II
SOX21	1.74672e-234	0.376409	0.963	0.744	3.49344e-231	8	SOX2	Astrocytes II
UBALD1	6.02224e-232	0.391536	0.797	0.584	1.20445e-228	8	UBALD1	Astrocytes II
HSPB1	4.3788e-230	0.392212	0.928	0.735	8.7576e-227	8	HSPB1	Astrocytes II
CEBPD1	5.38195e-229	0.472522	0.853	0.69	1.07639e-225	8	CEBPD	Astrocytes II
KCNMA11	3.16221e-226	0.393404	0.813	0.629	6.32443e-223	8	KCNMA1	Astrocytes II
CCND11	4.38678e-226	0.788747	0.898	0.753	8.77357e-223	8	CCND1	Astrocytes II
DNAJC11	1.56488e-225	0.354095	0.905	0.702	3.12976e-222	8	DNAJC1	Astrocytes II
TSC22D41	5.61162e-224	0.430107	0.861	0.672	1.12232e-220	8	TSC22D4	Astrocytes II
RARRES21	1.51713e-222	0.340037	0.892	0.712	3.03426e-219	8	RARRES2	Astrocytes II
CBR1	6.03661e-221	0.342486	0.88	0.701	1.20732e-217	8	CBR1	Astrocytes II
FAM114A1	1.20263e-219	0.358765	0.77	0.617	2.40525e-216	8	FAM114A1	Astrocytes II
SEMA6A1	4.02684e-219	0.374091	0.819	0.604	8.05367e-216	8	SEMA6A	Astrocytes II
EMP31	3.19686e-216	0.361207	0.87	0.652	6.39372e-213	8	EMP3	Astrocytes II
COL11A11	3.54868e-216	0.434835	0.856	0.693	7.09736e-213	8	COL11A1	Astrocytes II
PHGDH	1.27359e-214	0.408263	0.827	0.619	2.54718e-211	8	PHGDH	Astrocytes II
TRH1	6.65823e-214	1.19045	0.93	0.798	1.33165e-210	8	TRH	Astrocytes II
PAX8	1.03175e-213	0.253576	0.739	0.551	2.0635e-210	8	PAX8	Astrocytes II
TSPO	2.25187e-213	0.385126	0.933	0.78	4.50373e-210	8	TSPO	Astrocytes II
TXN1	9.20925e-213	0.418293	0.972	0.886	1.84185e-209	8	TXN	Astrocytes II
GCK	3.10129e-211	0.252452	0.744	0.588	6.20259e-208	8	GCK	Astrocytes II
S100A13	6.01939e-211	0.415162	0.88	0.718	1.20388e-207	8	S100A13	Astrocytes II
SCD	9.68225e-210	0.276429	0.787	0.566	1.93645e-206	8	SCD	Astrocytes II
COL5A2	1.35172e-209	0.322064	0.718	0.554	2.70344e-206	8	COL5A2	Astrocytes II
HES11	4.45707e-209	0.402621	0.954	0.812	8.91413e-206	8	HES1	Astrocytes II
LOX	3.33147e-208	0.482027	0.722	0.566	6.66294e-205	8	LOX	Astrocytes II
LAPTM4A	2.78664e-207	0.392733	0.938	0.72	5.57328e-204	8	LAPTM4A	Astrocytes II
STAC2	2.95542e-206	0.323171	0.766	0.637	5.91084e-203	8	STAC2	Astrocytes II
LMO3	1.40325e-205	0.359442	0.729	0.548	2.8065e-202	8	LMO3	Astrocytes II
THY11	1.82663e-204	0.272053	0.805	0.634	3.65326e-201	8	THY1	Astrocytes II
ZFP36L21	8.27368e-204	0.301138	0.926	0.701	1.65474e-200	8	ZFP36L2	Astrocytes II
HSPA51	1.81738e-203	0.470484	0.969	0.821	3.63476e-200	8	HSPA5	Astrocytes II
MTHFD2	1.17936e-201	0.289793	0.73	0.448	2.35872e-198	8	MTHFD2	Astrocytes II
FEZ11	6.1736e-201	0.357531	0.931	0.765	1.23472e-197	8	FEZ1	Astrocytes II
CTSL	1.2988e-199	0.328825	0.905	0.662	2.5976e-196	8	CTSL	Astrocytes II
CYB5A	6.86874e-199	0.421845	0.838	0.65	1.37375e-195	8	CYB5A	Astrocytes II
CA9	8.58216e-199	0.374905	0.781	0.648	1.71643e-195	8	CA9	Astrocytes II
SNHG18	3.43839e-198	0.265354	0.757	0.63	6.87678e-195	8	SNHG18	Astrocytes II
CPXM1	1.01803e-195	0.258159	0.765	0.639	2.03606e-192	8	CPXM1	Astrocytes II
BHLHE40	7.51663e-195	0.25702	0.785	0.623	1.50333e-191	8	BHLHE40	Astrocytes II
PCOLCE2	8.75819e-193	0.370619	0.747	0.607	1.75164e-189	8	PCOLCE2	Astrocytes II
CDC42EP41	1.0468e-192	0.502038	0.894	0.747	2.09361e-189	8	CDC42EP4	Astrocytes II
SPRY1	1.16636e-192	0.348596	0.835	0.669	2.33272e-189	8	SPRY1	Astrocytes II
XBP1	4.34008e-192	0.355036	0.889	0.635	8.68015e-189	8	XBP1	Astrocytes II
HLA-DRB1	4.69349e-192	0.335492	0.791	0.673	9.38698e-189	8	HLA-DRB1	Astrocytes II
RAB34	4.93511e-192	0.287503	0.817	0.653	9.87023e-189	8	RAB34	Astrocytes II
PPP1R14A	5.81144e-192	0.30949	0.75	0.653	1.16229e-188	8	PPP1R14A	Astrocytes II
CAV2	1.72539e-191	0.401238	0.739	0.613	3.45078e-188	8	CAV2	Astrocytes II
ANGPTL11	3.80244e-191	0.450409	0.816	0.646	7.60487e-188	8	ANGPTL1	Astrocytes II
C1orf54	7.24462e-191	0.303846	0.824	0.667	1.44892e-187	8	C1orf54	Astrocytes II
CYP26A1	2.99327e-188	0.27305	0.721	0.542	5.98654e-185	8	CYP26A1	Astrocytes II
CRYAB1	4.72506e-188	0.802227	0.932	0.835	9.45011e-185	8	CRYAB	Astrocytes II
CRACR2B	8.32225e-188	0.280331	0.85	0.646	1.66445e-184	8	CRACR2B	Astrocytes II
WDR25	1.38393e-186	0.289215	0.775	0.598	2.76785e-183	8	WDR25	Astrocytes II
TIMP11	3.28666e-186	0.360946	0.916	0.75	6.57332e-183	8	TIMP1	Astrocytes II
PPP1R15A1	3.69459e-186	0.401803	0.909	0.725	7.38917e-183	8	PPP1R15A	Astrocytes II
YWHAH1	1.95993e-185	0.581853	0.915	0.785	3.91986e-182	8	YWHAH	Astrocytes II
MT3	3.35984e-182	0.404604	0.788	0.703	6.71967e-179	8	MT3	Astrocytes II
LIMA11	7.73057e-182	0.308681	0.85	0.733	1.54611e-178	8	LIMA1	Astrocytes II
BTG3	1.0221e-181	0.303723	0.908	0.716	2.04421e-178	8	BTG3	Astrocytes II
REXO2	3.6217e-180	0.330711	0.828	0.616	7.24341e-177	8	REXO2	Astrocytes II
RAB32	2.03375e-179	0.258096	0.778	0.616	4.06749e-176	8	RAB32	Astrocytes II
VCAN	1.65688e-178	0.367997	0.809	0.629	3.31375e-175	8	VCAN	Astrocytes II
SH3BP51	2.7202e-177	0.348316	0.802	0.592	5.4404e-174	8	SH3BP5	Astrocytes II
ISG15	4.42321e-175	0.46396	0.805	0.661	8.84643e-172	8	ISG15	Astrocytes II
MEGF10	4.74717e-175	0.311213	0.737	0.599	9.49434e-172	8	MEGF10	Astrocytes II
SPAG4	8.15582e-174	0.250901	0.819	0.721	1.63116e-170	8	SPAG4	Astrocytes II
ENC11	1.67061e-173	0.25504	0.78	0.618	3.34122e-170	8	ENC1	Astrocytes II
NPC2	8.70079e-172	0.313094	0.908	0.716	1.74016e-168	8	NPC2	Astrocytes II
ATF5	2.70482e-171	0.842394	0.752	0.593	5.40963e-168	8	ATF5	Astrocytes II
ZFP36L11	5.05233e-170	0.399325	0.898	0.695	1.01047e-166	8	ZFP36L1	Astrocytes II
CD91	1.117e-169	0.303604	0.888	0.685	2.234e-166	8	CD9	Astrocytes II
NR2F11	1.63618e-169	0.439705	0.98	0.908	3.27236e-166	8	NR2F1	Astrocytes II
S100B1	1.02743e-165	0.272717	0.831	0.695	2.05486e-162	8	S100B	Astrocytes II
AHNAK	5.1951e-165	0.277404	0.77	0.622	1.03902e-161	8	AHNAK	Astrocytes II
WFDC2	2.15425e-164	0.348534	0.83	0.684	4.30851e-161	8	WFDC2	Astrocytes II
CD151	6.47414e-164	0.306499	0.889	0.716	1.29483e-160	8	CD151	Astrocytes II
EPAS1	2.53741e-161	0.281604	0.736	0.591	5.07483e-158	8	EPAS1	Astrocytes II
SDCBP	1.00971e-158	0.280963	0.902	0.72	2.01943e-155	8	SDCBP	Astrocytes II
EIF4EBP1	2.15229e-158	0.547693	0.805	0.643	4.30458e-155	8	EIF4EBP1	Astrocytes II
HLA-A	2.15663e-157	0.277384	0.93	0.766	4.31326e-154	8	HLA-A	Astrocytes II
NUDT16L1	2.75426e-153	0.364009	0.876	0.738	5.50851e-150	8	NUDT16L1	Astrocytes II
TGFB2	4.90178e-152	0.388418	0.807	0.64	9.80355e-149	8	TGFB2	Astrocytes II
ZFP361	7.62061e-152	0.310266	0.853	0.683	1.52412e-148	8	ZFP36	Astrocytes II
RAB131	3.2166e-151	0.258327	0.838	0.689	6.43321e-148	8	RAB13	Astrocytes II
TKT	6.81928e-151	0.324925	0.911	0.716	1.36386e-147	8	TKT	Astrocytes II
TCIM	6.88455e-151	0.353861	0.702	0.597	1.37691e-147	8	TCIM	Astrocytes II
S100A61	1.08369e-149	0.286544	0.881	0.722	2.16737e-146	8	S100A6	Astrocytes II
CALD12	2.29047e-147	0.278684	0.937	0.809	4.58094e-144	8	CALD1	Astrocytes II
P4HA2	5.41285e-143	0.293656	0.776	0.642	1.08257e-139	8	P4HA2	Astrocytes II
RBMS1	9.51547e-135	0.268202	0.733	0.588	1.90309e-131	8	RBMS1	Astrocytes II
ANXA1	4.81343e-131	0.303084	0.707	0.61	9.62686e-128	8	ANXA1	Astrocytes II
PFN1	8.20914e-131	0.274172	0.961	0.85	1.64183e-127	8	PFN1	Astrocytes II
CST3	1.88792e-130	0.58404	0.975	0.89	3.77584e-127	8	CST3	Astrocytes II
PLPP3	7.43204e-130	0.356387	0.727	0.606	1.48641e-126	8	PLPP3	Astrocytes II
TRIB3	3.0288e-129	0.388087	0.771	0.576	6.05759e-126	8	TRIB3	Astrocytes II
LMNA	1.38838e-127	0.252982	0.815	0.668	2.77676e-124	8	LMNA	Astrocytes II
CREB51	5.60476e-127	0.252545	0.785	0.633	1.12095e-123	8	CREB5	Astrocytes II
MDK1	2.66887e-126	0.256136	0.905	0.771	5.33775e-123	8	MDK	Astrocytes II
ID12	4.41713e-126	0.465768	0.851	0.671	8.83426e-123	8	ID1	Astrocytes II
DNER1	1.17825e-123	0.264311	0.831	0.673	2.3565e-120	8	DNER	Astrocytes II
GPM6B1	8.82879e-121	0.310493	0.966	0.819	1.76576e-117	8	GPM6B	Astrocytes II
LINC018331	4.17324e-120	0.30665	0.868	0.727	8.34649e-117	8	LINC01833	Astrocytes II
CTSH	7.19447e-120	0.264517	0.714	0.609	1.43889e-116	8	CTSH	Astrocytes II
TCEAL71	3.52738e-118	0.259247	0.849	0.676	7.05476e-115	8	TCEAL7	Astrocytes II
HSP90B11	6.78411e-117	0.310927	0.977	0.893	1.35682e-113	8	HSP90B1	Astrocytes II
HERPUD1	3.89534e-116	0.358161	0.902	0.712	7.79068e-113	8	HERPUD1	Astrocytes II
IGF2.1	4.54892e-113	0.337668	0.76	0.62	9.09783e-110	8	IGF2.1	Astrocytes II
PTX3	3.84635e-111	0.380403	0.655	0.527	7.69271e-108	8	PTX3	Astrocytes II
GLUL2	6.99673e-110	0.341179	0.885	0.72	1.39935e-106	8	GLUL	Astrocytes II
ID21	3.04245e-107	0.304592	0.778	0.622	6.08489e-104	8	ID2	Astrocytes II
EMX2	1.54402e-104	0.272709	0.654	0.501	3.08805e-101	8	EMX2	Astrocytes II
C1QL1	4.04343e-104	0.406289	0.85	0.752	8.08686e-101	8	C1QL1	Astrocytes II
TUBA1A1	4.40321e-104	0.266931	0.998	0.981	8.80642e-101	8	TUBA1A	Astrocytes II
NEAT12	3.84466e-103	0.299178	0.931	0.762	7.68933e-100	8	NEAT1	Astrocytes II
GPI1	3.72188e-99	0.315163	0.889	0.802	7.44375e-96	8	GPI	Astrocytes II
NDUFA4L2	4.54656e-73	0.664167	0.789	0.724	9.09312e-70	8	NDUFA4L2	Astrocytes II
SQSTM11	6.4098e-69	0.456968	0.919	0.785	1.28196e-65	8	SQSTM1	Astrocytes II
ITM2B	5.17099e-61	0.263003	0.989	0.941	1.0342e-57	8	ITM2B	Astrocytes II
CDKN1A	1.10884e-60	0.294031	0.682	0.605	2.21768e-57	8	CDKN1A	Astrocytes II
BMPR1B	3.03824e-55	0.254391	0.661	0.616	6.07648e-52	8	BMPR1B	Astrocytes II
GDF15	1.19532e-38	0.392313	0.514	0.325	2.39065e-35	8	GDF15	Astrocytes II
DIRAS3	3.54626e-34	0.291196	0.589	0.607	7.09252e-31	8	DIRAS3	Astrocytes II
MT2A1	5.26195e-27	0.274259	0.708	0.62	1.05239e-23	8	MT2A	Astrocytes II
SPARCL11	0	2.31135	0.957	0.67	0	9	SPARCL1	Astrocytes III
CAPS	0	2.0409	0.925	0.604	0	9	CAPS	Astrocytes III
HOTAIRM1	0	2.03827	0.961	0.603	0	9	HOTAIRM1	Astrocytes III
ID3	0	1.62566	0.922	0.712	0	9	ID3	Astrocytes III
C9orf24	0	1.56427	0.865	0.589	0	9	C9orf24	Astrocytes III
C5orf49	0	1.48664	0.92	0.622	0	9	C5orf49	Astrocytes III
ID41	0	1.47101	0.957	0.7	0	9	ID4	Astrocytes III
HOPX	0	1.43327	0.85	0.66	0	9	HOPX	Astrocytes III
MGST11	0	1.40461	0.885	0.587	0	9	MGST1	Astrocytes III
CD991	0	1.37279	0.972	0.713	0	9	CD99	Astrocytes III
PLTP1	0	1.3341	0.933	0.672	0	9	PLTP	Astrocytes III
MLF1	0	1.32375	0.95	0.653	0	9	MLF1	Astrocytes III
FAM181B1	0	1.30694	0.935	0.641	0	9	FAM181B	Astrocytes III
RFX4	0	1.28874	0.895	0.55	0	9	RFX4	Astrocytes III
IGFBP52	0	1.25206	0.985	0.846	0	9	IGFBP5	Astrocytes III
WLS	0	1.22889	0.92	0.536	0	9	WLS	Astrocytes III
PDLIM3	0	1.20441	0.931	0.615	0	9	PDLIM3	Astrocytes III
ATP1B11	0	1.19835	0.976	0.75	0	9	ATP1B1	Astrocytes III
LY6H1	0	1.18607	0.935	0.673	0	9	LY6H	Astrocytes III
HOXB81	0	1.18296	0.931	0.668	0	9	HOXB8	Astrocytes III
CETN2	0	1.17284	0.95	0.701	0	9	CETN2	Astrocytes III
IGFBP22	0	1.14069	0.994	0.911	0	9	IGFBP2	Astrocytes III
TPBG	0	1.13933	0.852	0.575	0	9	TPBG	Astrocytes III
SOX22	0	1.13184	0.982	0.745	0	9	SOX2	Astrocytes III
SKAP2	0	1.12622	0.912	0.565	0	9	SKAP2	Astrocytes III
S100B2	0	1.11768	0.885	0.694	0	9	S100B	Astrocytes III
PIFO	0	1.09342	0.868	0.569	0	9	PIFO	Astrocytes III
NMB	0	1.09284	0.922	0.636	0	9	NMB	Astrocytes III
IGFBP7	0	1.0895	0.918	0.725	0	9	IGFBP7	Astrocytes III
CFAP126	0	1.0863	0.894	0.497	0	9	CFAP126	Astrocytes III
GOLIM4	0	1.0787	0.924	0.71	0	9	GOLIM4	Astrocytes III
HOXB7	0	1.07429	0.92	0.612	0	9	HOXB7	Astrocytes III
KIF9	0	1.06617	0.927	0.658	0	9	KIF9	Astrocytes III
MEIS22	0	1.05632	0.951	0.768	0	9	MEIS2	Astrocytes III
GPC3	0	1.05003	0.879	0.543	0	9	GPC3	Astrocytes III
P4HA12	0	1.04267	0.978	0.819	0	9	P4HA1	Astrocytes III
RSPH11	0	1.03961	0.861	0.648	0	9	RSPH1	Astrocytes III
C1QL11	0	1.02766	0.915	0.75	0	9	C1QL1	Astrocytes III
C1orf194	0	1.01081	0.862	0.663	0	9	C1orf194	Astrocytes III
MSX1	0	0.969777	0.794	0.533	0	9	MSX1	Astrocytes III
BAALC	0	0.953289	0.91	0.608	0	9	BAALC	Astrocytes III
HOXB9	0	0.94835	0.875	0.557	0	9	HOXB9	Astrocytes III
ZNF5031	0	0.947752	0.897	0.56	0	9	ZNF503	Astrocytes III
RGMA	0	0.932214	0.904	0.547	0	9	RGMA	Astrocytes III
CLU1	0	0.925257	0.994	0.924	0	9	CLU	Astrocytes III
XBP11	0	0.918774	0.929	0.635	0	9	XBP1	Astrocytes III
LINC02381	0	0.897253	0.892	0.571	0	9	LINC02381	Astrocytes III
EFNB3	0	0.89434	0.836	0.585	0	9	EFNB3	Astrocytes III
FAM183A	0	0.878649	0.854	0.653	0	9	FAM183A	Astrocytes III
TCTEX1D1	0	0.864323	0.879	0.596	0	9	TCTEX1D1	Astrocytes III
NFIA1	0	0.861282	0.945	0.717	0	9	NFIA	Astrocytes III
CNN31	0	0.85423	0.972	0.803	0	9	CNN3	Astrocytes III
BHLHE411	0	0.853042	0.904	0.632	0	9	BHLHE41	Astrocytes III
HOXB21	0	0.845986	0.892	0.631	0	9	HOXB2	Astrocytes III
PPIL6	0	0.843437	0.894	0.573	0	9	PPIL6	Astrocytes III
HOXB4	0	0.840177	0.898	0.576	0	9	HOXB4	Astrocytes III
CD92	0	0.813965	0.924	0.686	0	9	CD9	Astrocytes III
METRN3	0	0.812962	0.992	0.9	0	9	METRN	Astrocytes III
HOXB61	0	0.798437	0.883	0.591	0	9	HOXB6	Astrocytes III
EZR	0	0.795631	0.918	0.666	0	9	EZR	Astrocytes III
PPP1R1B1	0	0.79201	0.862	0.678	0	9	PPP1R1B	Astrocytes III
BTG31	0	0.787526	0.955	0.715	0	9	BTG3	Astrocytes III
TNFRSF11B	0	0.773605	0.82	0.418	0	9	TNFRSF11B	Astrocytes III
EFCAB1	0	0.763509	0.864	0.544	0	9	EFCAB1	Astrocytes III
DHRS3	0	0.723653	0.888	0.672	0	9	DHRS3	Astrocytes III
TPPP3	0	0.722811	0.867	0.674	0	9	TPPP3	Astrocytes III
ZIC11	0	0.700486	0.874	0.671	0	9	ZIC1	Astrocytes III
ARL4A	0	0.696985	0.908	0.656	0	9	ARL4A	Astrocytes III
PMP22	0	0.696826	0.858	0.626	0	9	PMP22	Astrocytes III
LIX1	0	0.694571	0.859	0.678	0	9	LIX1	Astrocytes III
HOXB-AS3	0	0.688024	0.833	0.553	0	9	HOXB-AS3	Astrocytes III
CIB1	0	0.682369	0.906	0.67	0	9	CIB1	Astrocytes III
HOXA3	0	0.674943	0.849	0.446	0	9	HOXA3	Astrocytes III
TMEM47	0	0.667632	0.846	0.55	0	9	TMEM47	Astrocytes III
PAMR1	0	0.658397	0.879	0.53	0	9	PAMR1	Astrocytes III
EMP2	0	0.657184	0.862	0.576	0	9	EMP2	Astrocytes III
HOXA5	0	0.653509	0.81	0.442	0	9	HOXA5	Astrocytes III
HOXA-AS2	0	0.645785	0.81	0.406	0	9	HOXA-AS2	Astrocytes III
MIR99AHG	0	0.636918	0.864	0.578	0	9	MIR99AHG	Astrocytes III
SPATA17	0	0.636024	0.859	0.583	0	9	SPATA17	Astrocytes III
ATP1A21	0	0.620757	0.902	0.661	0	9	ATP1A2	Astrocytes III
CCDC146	0	0.619477	0.898	0.649	0	9	CCDC146	Astrocytes III
GNG12	0	0.614143	0.809	0.526	0	9	GNG12	Astrocytes III
RARRES31	0	0.61261	0.873	0.636	0	9	RARRES3	Astrocytes III
ZMYND10	0	0.611207	0.838	0.61	0	9	ZMYND10	Astrocytes III
FBLN5	0	0.603447	0.789	0.442	0	9	FBLN5	Astrocytes III
ITM2B1	0	0.6026	0.984	0.942	0	9	ITM2B	Astrocytes III
A2M	0	0.601985	0.811	0.565	0	9	A2M	Astrocytes III
HOXB51	0	0.595987	0.846	0.612	0	9	HOXB5	Astrocytes III
MORN5	0	0.58001	0.825	0.629	0	9	MORN5	Astrocytes III
ARMC3	0	0.576682	0.833	0.447	0	9	ARMC3	Astrocytes III
PPP1R42	0	0.573457	0.851	0.58	0	9	PPP1R42	Astrocytes III
ODF3B	0	0.573317	0.8	0.524	0	9	ODF3B	Astrocytes III
HOXB-AS1	0	0.56734	0.832	0.559	0	9	HOXB-AS1	Astrocytes III
MAP3K19	0	0.559201	0.857	0.499	0	9	MAP3K19	Astrocytes III
HOXB31	0	0.557362	0.848	0.568	0	9	HOXB3	Astrocytes III
CCDC80	0	0.526407	0.836	0.462	0	9	CCDC80	Astrocytes III
LMO2	0	0.509793	0.802	0.552	0	9	LMO2	Astrocytes III
TEKT1	0	0.509568	0.844	0.435	0	9	TEKT1	Astrocytes III
HEY2	0	0.487167	0.803	0.55	0	9	HEY2	Astrocytes III
AQP11	0	0.457811	0.9	0.71	0	9	AQP1	Astrocytes III
SCN1A	0	0.454261	0.863	0.508	0	9	SCN1A	Astrocytes III
GMPR	0	0.44813	0.804	0.575	0	9	GMPR	Astrocytes III
CITED4	0	0.440804	0.897	0.609	0	9	CITED4	Astrocytes III
PACRG	0	0.435612	0.804	0.555	0	9	PACRG	Astrocytes III
HOXC8	0	0.420776	0.772	0.537	0	9	HOXC8	Astrocytes III
HOXD8	0	0.414826	0.8	0.425	0	9	HOXD8	Astrocytes III
SALL11	0	0.413048	0.825	0.584	0	9	SALL1	Astrocytes III
HOXC4	0	0.409103	0.77	0.435	0	9	HOXC4	Astrocytes III
DYDC2	0	0.407598	0.781	0.53	0	9	DYDC2	Astrocytes III
LRRC9	0	0.384637	0.793	0.486	0	9	LRRC9	Astrocytes III
TMEM232	0	0.382434	0.831	0.667	0	9	TMEM232	Astrocytes III
SKAP1	0	0.371068	0.849	0.467	0	9	SKAP1	Astrocytes III
DAW1	0	0.371017	0.795	0.529	0	9	DAW1	Astrocytes III
PPP1R14C	0	0.353408	0.786	0.409	0	9	PPP1R14C	Astrocytes III
DNAAF1	0	0.336226	0.821	0.397	0	9	DNAAF1	Astrocytes III
ALCAM	0	0.326338	0.844	0.536	0	9	ALCAM	Astrocytes III
CCDC153	0	0.302331	0.827	0.523	0	9	CCDC153	Astrocytes III
DNAH9	0	0.294076	0.771	0.454	0	9	DNAH9	Astrocytes III
CEBPD2	2.92814e-307	0.912054	0.891	0.69	5.85628e-304	9	CEBPD	Astrocytes III
NLRP1	1.52938e-306	0.839019	0.933	0.743	3.05876e-303	9	NLRP1	Astrocytes III
LYPD1	3.07262e-306	0.515085	0.806	0.539	6.14524e-303	9	LYPD1	Astrocytes III
NTRK21	5.10539e-306	0.871108	0.854	0.707	1.02108e-302	9	NTRK2	Astrocytes III
ITM2C1	1.79233e-303	0.827208	0.974	0.853	3.58467e-300	9	ITM2C	Astrocytes III
RCAN1	1.01412e-302	0.853244	0.829	0.563	2.02823e-299	9	RCAN1	Astrocytes III
PRCP	1.10101e-301	0.741463	0.837	0.613	2.20202e-298	9	PRCP	Astrocytes III
CCNA1	6.68137e-301	0.331257	0.768	0.454	1.33627e-297	9	CCNA1	Astrocytes III
SDC2	2.97666e-300	0.631299	0.881	0.604	5.95331e-297	9	SDC2	Astrocytes III
EGLN3	2.04667e-297	0.522531	0.919	0.751	4.09333e-294	9	EGLN3	Astrocytes III
LRRIQ1	1.01055e-296	0.4864	0.861	0.647	2.02109e-293	9	LRRIQ1	Astrocytes III
SLC5A3	3.88777e-296	0.7735	0.893	0.613	7.77554e-293	9	SLC5A3	Astrocytes III
PCSK1N1	1.30593e-289	0.696132	0.981	0.888	2.61185e-286	9	PCSK1N	Astrocytes III
PLPP31	1.8809e-289	0.360094	0.846	0.602	3.76179e-286	9	PLPP3	Astrocytes III
IFIT11	2.13938e-288	0.381878	0.842	0.628	4.27876e-285	9	IFIT1	Astrocytes III
NR2F2	5.30808e-287	0.427132	0.8	0.595	1.06162e-283	9	NR2F2	Astrocytes III
SLIT11	7.61888e-286	0.30811	0.796	0.538	1.52378e-282	9	SLIT1	Astrocytes III
DRC1	6.01932e-285	0.57679	0.763	0.501	1.20386e-281	9	DRC1	Astrocytes III
CYSTM1	1.26391e-283	0.615805	0.914	0.68	2.52782e-280	9	CYSTM1	Astrocytes III
CCDC170	8.02286e-283	0.419806	0.755	0.464	1.60457e-279	9	CCDC170	Astrocytes III
VIM3	1.49249e-280	0.706431	1	0.983	2.98498e-277	9	VIM	Astrocytes III
CDO1	1.75105e-279	0.631991	0.854	0.648	3.5021e-276	9	CDO1	Astrocytes III
FAM181A	1.71215e-278	0.543029	0.754	0.487	3.42429e-275	9	FAM181A	Astrocytes III
JAM2	3.91848e-277	0.569657	0.848	0.629	7.83696e-274	9	JAM2	Astrocytes III
MAL1	4.67455e-277	0.447657	0.835	0.682	9.34909e-274	9	MAL	Astrocytes III
MRPS6	2.07106e-276	0.811726	0.939	0.722	4.14212e-273	9	MRPS6	Astrocytes III
CLDN5	7.22889e-275	0.554751	0.833	0.642	1.44578e-271	9	CLDN5	Astrocytes III
AGT	4.75946e-274	1.0125	0.794	0.611	9.51892e-271	9	AGT	Astrocytes III
RASSF9	1.34374e-273	0.418082	0.775	0.553	2.68748e-270	9	RASSF9	Astrocytes III
GPM6B2	6.20638e-273	0.716449	0.976	0.82	1.24128e-269	9	GPM6B	Astrocytes III
C9orf116	3.99749e-270	0.717691	0.817	0.699	7.99498e-267	9	C9orf116	Astrocytes III
S100A102	8.77609e-269	1.19478	0.84	0.727	1.75522e-265	9	S100A10	Astrocytes III
PHGDH1	1.47021e-268	0.562823	0.88	0.619	2.94042e-265	9	PHGDH	Astrocytes III
SLC1A32	1.41964e-267	0.476342	0.914	0.703	2.83927e-264	9	SLC1A3	Astrocytes III
CCDC173	6.04039e-265	0.611651	0.779	0.537	1.20808e-261	9	CCDC173	Astrocytes III
CHL11	1.71066e-264	0.493895	0.895	0.706	3.42132e-261	9	CHL1	Astrocytes III
SOCS31	1.85131e-264	0.673359	0.895	0.69	3.70261e-261	9	SOCS3	Astrocytes III
ENPP2	5.35233e-264	0.454401	0.797	0.554	1.07047e-260	9	ENPP2	Astrocytes III
FSTL11	1.42727e-263	0.468849	0.848	0.608	2.85453e-260	9	FSTL1	Astrocytes III
SPA17	2.2015e-263	0.477711	0.788	0.605	4.40299e-260	9	SPA17	Astrocytes III
ITM2A	9.62029e-263	0.366597	0.785	0.563	1.92406e-259	9	ITM2A	Astrocytes III
C21orf62	1.2063e-262	0.327921	0.75	0.584	2.41259e-259	9	C21orf62	Astrocytes III
HSPE1	1.70756e-258	0.550608	0.97	0.871	3.41511e-255	9	HSPE1	Astrocytes III
NR2F12	2.33124e-257	0.696135	0.987	0.909	4.66249e-254	9	NR2F1	Astrocytes III
HSP90B12	1.64254e-256	0.641343	0.97	0.895	3.28507e-253	9	HSP90B1	Astrocytes III
B2M3	7.01694e-255	0.671994	0.947	0.775	1.40339e-251	9	B2M	Astrocytes III
CRISPLD1	4.71708e-249	0.447913	0.8	0.629	9.43416e-246	9	CRISPLD1	Astrocytes III
HILPDA1	5.66714e-245	0.818267	0.891	0.74	1.13343e-241	9	HILPDA	Astrocytes III
SPAG1	3.02458e-243	0.469569	0.741	0.469	6.04917e-240	9	SPAG1	Astrocytes III
VCAN1	8.79367e-241	0.724601	0.822	0.63	1.75873e-237	9	VCAN	Astrocytes III
TMOD1	2.16634e-240	0.691381	0.732	0.473	4.33269e-237	9	TMOD1	Astrocytes III
AHNAK1	2.41198e-239	0.380039	0.819	0.621	4.82395e-236	9	AHNAK	Astrocytes III
SDCBP1	7.16028e-238	0.537415	0.912	0.721	1.43206e-234	9	SDCBP	Astrocytes III
FGFR1	2.23155e-237	0.425613	0.862	0.593	4.46311e-234	9	FGFR1	Astrocytes III
FAT1	4.17686e-237	0.363243	0.831	0.529	8.35372e-234	9	FAT1	Astrocytes III
PDPN	6.79164e-236	0.322737	0.793	0.579	1.35833e-232	9	PDPN	Astrocytes III
CHPF1	4.86978e-232	0.478739	0.94	0.728	9.73957e-229	9	CHPF	Astrocytes III
PON21	3.5039e-230	0.523895	0.869	0.705	7.00779e-227	9	PON2	Astrocytes III
SPARC	4.751e-229	0.588192	0.885	0.658	9.502e-226	9	SPARC	Astrocytes III
SAT12	3.5949e-228	0.655509	0.953	0.782	7.1898e-225	9	SAT1	Astrocytes III
ITIH51	3.33447e-227	0.280489	0.765	0.536	6.66894e-224	9	ITIH5	Astrocytes III
ANXA22	6.9445e-227	0.675971	0.862	0.696	1.3889e-223	9	ANXA2	Astrocytes III
REXO21	3.60615e-226	0.577238	0.848	0.617	7.2123e-223	9	REXO2	Astrocytes III
ZFP36L12	1.33943e-222	0.548909	0.932	0.696	2.67887e-219	9	ZFP36L1	Astrocytes III
SELENOM	3.10751e-222	0.581664	0.929	0.739	6.21502e-219	9	SELENOM	Astrocytes III
SSPN	3.86696e-221	0.393334	0.779	0.606	7.73392e-218	9	SSPN	Astrocytes III
BMPR1B1	2.82471e-219	0.316997	0.825	0.609	5.64943e-216	9	BMPR1B	Astrocytes III
NDUFA4L21	3.67383e-219	0.479673	0.877	0.72	7.34765e-216	9	NDUFA4L2	Astrocytes III
TSPAN2	1.15088e-215	0.306325	0.745	0.568	2.30176e-212	9	TSPAN2	Astrocytes III
FJX12	1.27305e-215	0.588568	0.903	0.704	2.54611e-212	9	FJX1	Astrocytes III
CFI1	3.2096e-215	0.353081	0.833	0.591	6.4192e-212	9	CFI	Astrocytes III
CBR11	5.80413e-215	0.49595	0.881	0.703	1.16083e-211	9	CBR1	Astrocytes III
FLNC1	1.12075e-214	0.585223	0.782	0.62	2.2415e-211	9	FLNC	Astrocytes III
FOS1	1.05041e-212	0.539835	0.987	0.888	2.10081e-209	9	FOS	Astrocytes III
ANXA52	8.67176e-212	0.493599	0.938	0.773	1.73435e-208	9	ANXA5	Astrocytes III
CDC42EP1	2.83782e-211	0.27555	0.737	0.47	5.67564e-208	9	CDC42EP1	Astrocytes III
GGH1	8.8969e-210	0.51136	0.854	0.646	1.77938e-206	9	GGH	Astrocytes III
LRRC3B	2.50949e-209	0.255726	0.781	0.691	5.01898e-206	9	LRRC3B	Astrocytes III
VAMP5	1.47282e-208	0.387585	0.754	0.579	2.94563e-205	9	VAMP5	Astrocytes III
GFAP1	4.40054e-208	1.29462	0.782	0.639	8.80108e-205	9	GFAP	Astrocytes III
ERBB41	2.05172e-205	0.29923	0.789	0.621	4.10344e-202	9	ERBB4	Astrocytes III
GLIS3	2.90853e-205	0.553011	0.747	0.536	5.81705e-202	9	GLIS3	Astrocytes III
SERPINI1	1.42397e-204	1.02555	0.806	0.631	2.84794e-201	9	SERPINI1	Astrocytes III
POSTN	5.54749e-204	0.530738	0.707	0.476	1.1095e-200	9	POSTN	Astrocytes III
EFHD1	7.02736e-202	0.360122	0.717	0.452	1.40547e-198	9	EFHD1	Astrocytes III
HSPA52	4.15473e-201	0.609415	0.966	0.822	8.30946e-198	9	HSPA5	Astrocytes III
WNT2B	1.33887e-200	0.312382	0.81	0.542	2.67773e-197	9	WNT2B	Astrocytes III
AEBP11	1.20621e-197	0.487665	0.811	0.633	2.41242e-194	9	AEBP1	Astrocytes III
PSAT1	1.27419e-195	0.421842	0.807	0.564	2.54838e-192	9	PSAT1	Astrocytes III
ANXA11	3.0189e-195	0.7099	0.758	0.609	6.03781e-192	9	ANXA1	Astrocytes III
CHST9	2.48669e-194	0.344919	0.73	0.504	4.97337e-191	9	CHST9	Astrocytes III
ADM1	3.33423e-194	0.480645	0.82	0.6	6.66845e-191	9	ADM	Astrocytes III
NR4A3	5.8435e-191	0.374416	0.7	0.462	1.1687e-187	9	NR4A3	Astrocytes III
ASCL1	1.58324e-190	0.271214	0.824	0.616	3.16649e-187	9	ASCL1	Astrocytes III
SPRY11	4.38979e-190	0.278755	0.87	0.669	8.77958e-187	9	SPRY1	Astrocytes III
CYBA1	7.07279e-189	0.713864	0.818	0.695	1.41456e-185	9	CYBA	Astrocytes III
OBSL12	7.95809e-189	0.347654	0.956	0.811	1.59162e-185	9	OBSL1	Astrocytes III
ZFP36L22	1.24736e-188	0.510363	0.906	0.704	2.49471e-185	9	ZFP36L2	Astrocytes III
AL357093.2	3.15162e-186	1.14307	0.703	0.459	6.30324e-183	9	AL357093.2	Astrocytes III
SOCS21	7.13148e-186	0.467821	0.769	0.603	1.4263e-182	9	SOCS2	Astrocytes III
TGIF11	3.15142e-184	0.499556	0.782	0.574	6.30284e-181	9	TGIF1	Astrocytes III
TNFSF10	1.04557e-181	0.290183	0.716	0.525	2.09115e-178	9	TNFSF10	Astrocytes III
ZIC41	4.78378e-181	0.264774	0.761	0.626	9.56756e-178	9	ZIC4	Astrocytes III
HSPB11	4.88341e-181	0.488817	0.902	0.738	9.76682e-178	9	HSPB1	Astrocytes III
RPGR	7.33859e-180	0.418866	0.82	0.617	1.46772e-176	9	RPGR	Astrocytes III
EVA1B1	2.46927e-178	0.410475	0.815	0.651	4.93853e-175	9	EVA1B	Astrocytes III
RPS27L1	6.16034e-178	0.48725	0.955	0.803	1.23207e-174	9	RPS27L	Astrocytes III
CHN1	4.79522e-177	0.322629	0.815	0.611	9.59044e-174	9	CHN1	Astrocytes III
LAPTM4A1	7.47893e-176	0.407764	0.927	0.723	1.49579e-172	9	LAPTM4A	Astrocytes III
ID22	5.12368e-172	0.454662	0.852	0.62	1.02474e-168	9	ID2	Astrocytes III
CEBPB1	5.89173e-170	0.380368	0.862	0.634	1.17835e-166	9	CEBPB	Astrocytes III
C5orf38	9.86876e-167	0.339199	0.692	0.512	1.97375e-163	9	C5orf38	Astrocytes III
FOXJ1	7.71452e-166	0.483691	0.704	0.573	1.5429e-162	9	FOXJ1	Astrocytes III
PTN1	8.65067e-166	0.635541	0.97	0.896	1.73013e-162	9	PTN	Astrocytes III
ATP6V0E12	3.73914e-165	0.412936	0.93	0.74	7.47828e-162	9	ATP6V0E1	Astrocytes III
FAM84B	7.66091e-163	0.437773	0.767	0.585	1.53218e-159	9	FAM84B	Astrocytes III
RAB132	2.28075e-162	0.372514	0.86	0.69	4.56149e-159	9	RAB13	Astrocytes III
CTSL1	4.43706e-162	0.374358	0.876	0.666	8.87411e-159	9	CTSL	Astrocytes III
ASAH1	4.72127e-162	0.451711	0.918	0.749	9.44254e-159	9	ASAH1	Astrocytes III
BCAN	1.38158e-160	0.353327	0.732	0.475	2.76316e-157	9	BCAN	Astrocytes III
RETREG1	4.47167e-158	0.317735	0.769	0.618	8.94333e-155	9	RETREG1	Astrocytes III
NFIB2	4.50837e-156	0.36798	0.897	0.765	9.01673e-153	9	NFIB	Astrocytes III
EFEMP1	6.15537e-154	0.447961	0.738	0.568	1.23107e-150	9	EFEMP1	Astrocytes III
PLA2G162	1.11986e-153	0.40911	0.908	0.726	2.23971e-150	9	PLA2G16	Astrocytes III
IFITM31	1.67743e-150	0.427374	0.813	0.65	3.35487e-147	9	IFITM3	Astrocytes III
SPATS2L	2.74775e-149	0.268459	0.732	0.578	5.49549e-146	9	SPATS2L	Astrocytes III
ANKRD37	6.42451e-149	0.306175	0.842	0.681	1.2849e-145	9	ANKRD37	Astrocytes III
RRAS1	1.14132e-148	0.290963	0.837	0.686	2.28263e-145	9	RRAS	Astrocytes III
ITGAV	6.26777e-148	0.284329	0.802	0.637	1.25355e-144	9	ITGAV	Astrocytes III
IQGAP21	1.09371e-146	0.326708	0.829	0.695	2.18743e-143	9	IQGAP2	Astrocytes III
STXBP6	3.74384e-145	0.270896	0.805	0.642	7.48768e-142	9	STXBP6	Astrocytes III
LGALS12	5.63054e-144	0.333892	0.898	0.761	1.12611e-140	9	LGALS1	Astrocytes III
PLPP5	5.0339e-142	0.323351	0.856	0.622	1.00678e-138	9	PLPP5	Astrocytes III
EMP32	1.13579e-141	0.432023	0.831	0.656	2.27157e-138	9	EMP3	Astrocytes III
TKT1	2.89987e-141	0.437185	0.885	0.719	5.79974e-138	9	TKT	Astrocytes III
HLA-E1	5.41667e-141	0.423712	0.741	0.498	1.08333e-137	9	HLA-E	Astrocytes III
DNAJC3	7.6049e-141	0.302325	0.86	0.653	1.52098e-137	9	DNAJC3	Astrocytes III
EDNRB	1.71405e-139	0.600334	0.707	0.534	3.4281e-136	9	EDNRB	Astrocytes III
AQP4	2.45107e-139	0.529909	0.701	0.568	4.90215e-136	9	AQP4	Astrocytes III
CD441	1.74463e-135	0.347319	0.737	0.481	3.48925e-132	9	CD44	Astrocytes III
TSHZ2	7.31494e-132	0.355756	0.788	0.657	1.46299e-128	9	TSHZ2	Astrocytes III
SERPINE2	8.13542e-132	0.492397	0.705	0.535	1.62708e-128	9	SERPINE2	Astrocytes III
DCLK11	1.17277e-131	0.316738	0.842	0.693	2.34553e-128	9	DCLK1	Astrocytes III
REEP5	1.3391e-131	0.301463	0.912	0.702	2.67819e-128	9	REEP5	Astrocytes III
WWTR1	6.32045e-129	0.367677	0.763	0.633	1.26409e-125	9	WWTR1	Astrocytes III
WDR63	7.00201e-129	0.43555	0.673	0.496	1.4004e-125	9	WDR63	Astrocytes III
FTH13	8.53419e-129	0.270536	0.999	0.999	1.70684e-125	9	FTH1	Astrocytes III
DPYSL33	3.59815e-128	0.269285	0.914	0.746	7.19629e-125	9	DPYSL3	Astrocytes III
TFPI	1.09978e-126	0.283112	0.661	0.48	2.19955e-123	9	TFPI	Astrocytes III
CRIP21	9.15394e-126	0.302076	0.782	0.624	1.83079e-122	9	CRIP2	Astrocytes III
ATP1B31	7.54496e-125	0.303494	0.846	0.652	1.50899e-121	9	ATP1B3	Astrocytes III
LMNA1	4.74049e-124	0.386565	0.819	0.669	9.48099e-121	9	LMNA	Astrocytes III
EVA1C	2.31603e-122	0.362554	0.678	0.53	4.63206e-119	9	EVA1C	Astrocytes III
CD242	1.01286e-120	0.709899	0.815	0.653	2.02573e-117	9	CD24	Astrocytes III
IFITM1	5.63603e-120	0.341553	0.746	0.648	1.12721e-116	9	IFITM1	Astrocytes III
MYO101	1.29914e-118	0.252034	0.908	0.776	2.59827e-115	9	MYO10	Astrocytes III
C1orf541	1.87155e-118	0.296508	0.817	0.669	3.7431e-115	9	C1orf54	Astrocytes III
TNFAIP8L1	1.82239e-117	0.288761	0.675	0.54	3.64477e-114	9	TNFAIP8L1	Astrocytes III
JUNB1	4.42772e-117	0.376034	0.967	0.845	8.85543e-114	9	JUNB	Astrocytes III
MNS1	8.73179e-117	0.357064	0.687	0.599	1.74636e-113	9	MNS1	Astrocytes III
TIMP12	1.11281e-116	0.447373	0.891	0.753	2.22562e-113	9	TIMP1	Astrocytes III
VMP1	1.30535e-113	0.413511	0.809	0.615	2.6107e-110	9	VMP1	Astrocytes III
UCHL11	2.16741e-113	0.327234	0.949	0.838	4.33482e-110	9	UCHL1	Astrocytes III
RASD1	1.29758e-111	0.401025	0.786	0.618	2.59515e-108	9	RASD1	Astrocytes III
SOX92	2.57415e-111	0.321615	0.799	0.648	5.14831e-108	9	SOX9	Astrocytes III
ISYNA1	3.47514e-110	0.275954	0.86	0.678	6.95028e-107	9	ISYNA1	Astrocytes III
CYP26A11	2.77587e-108	0.353946	0.677	0.546	5.55174e-105	9	CYP26A1	Astrocytes III
GADD45B1	3.91291e-108	0.310462	0.837	0.653	7.82581e-105	9	GADD45B	Astrocytes III
ANXA6	1.6932e-107	0.263327	0.754	0.662	3.3864e-104	9	ANXA6	Astrocytes III
BLVRB1	2.74829e-107	0.275144	0.866	0.718	5.49659e-104	9	BLVRB	Astrocytes III
FABP73	1.20662e-106	0.444879	0.973	0.883	2.41323e-103	9	FABP7	Astrocytes III
TC2N	1.20056e-104	0.338111	0.623	0.398	2.40111e-101	9	TC2N	Astrocytes III
TNC	8.93056e-104	0.40842	0.661	0.468	1.78611e-100	9	TNC	Astrocytes III
CTGF	9.95403e-104	0.484754	0.68	0.532	1.99081e-100	9	CTGF	Astrocytes III
IER3	1.05209e-103	0.334194	0.795	0.651	2.10418e-100	9	IER3	Astrocytes III
HLA-A1	2.78539e-103	0.32169	0.882	0.77	5.57077e-100	9	HLA-A	Astrocytes III
TPM11	1.82722e-101	0.368069	0.921	0.822	3.65445e-98	9	TPM1	Astrocytes III
DDIT41	4.28679e-101	0.471922	0.91	0.761	8.57358e-98	9	DDIT4	Astrocytes III
FEZ12	7.55986e-101	0.35358	0.879	0.769	1.51197e-97	9	FEZ1	Astrocytes III
EMP1	6.41474e-100	0.289673	0.627	0.386	1.28295e-96	9	EMP1	Astrocytes III
SDC31	3.58591e-99	0.328979	0.722	0.616	7.17183e-96	9	SDC3	Astrocytes III
CP1	1.4551e-97	0.287105	0.73	0.581	2.9102e-94	9	CP	Astrocytes III
CTSB	7.92832e-97	0.284535	0.787	0.61	1.58566e-93	9	CTSB	Astrocytes III
DYNLRB2	1.50474e-96	0.316543	0.671	0.538	3.00948e-93	9	DYNLRB2	Astrocytes III
MT-ND5	3.26376e-95	0.327444	0.991	0.985	6.52751e-92	9	MT-ND5	Astrocytes III
ZFP362	9.56379e-95	0.337286	0.815	0.686	1.91276e-91	9	ZFP36	Astrocytes III
CRYAB2	1.26464e-94	1.45497	0.906	0.837	2.52927e-91	9	CRYAB	Astrocytes III
RAMP1	4.22886e-93	0.371975	0.664	0.592	8.45773e-90	9	RAMP1	Astrocytes III
ENO11	5.35514e-93	0.272762	0.991	0.96	1.07103e-89	9	ENO1	Astrocytes III
CCND21	9.52178e-92	0.284813	0.853	0.708	1.90436e-88	9	CCND2	Astrocytes III
CAST2	1.094e-91	0.288436	0.763	0.626	2.18801e-88	9	CAST	Astrocytes III
NPY	4.52644e-91	0.268155	0.649	0.5	9.05289e-88	9	NPY	Astrocytes III
CLIC12	1.06928e-90	0.25116	0.881	0.745	2.13856e-87	9	CLIC1	Astrocytes III
GNG11	3.30713e-90	0.383359	0.715	0.652	6.61427e-87	9	GNG11	Astrocytes III
DST1	7.03925e-90	0.283307	0.92	0.834	1.40785e-86	9	DST	Astrocytes III
TAGLN22	1.49751e-88	0.293786	0.861	0.748	2.99502e-85	9	TAGLN2	Astrocytes III
QPRT	3.08379e-87	0.263408	0.856	0.75	6.16757e-84	9	QPRT	Astrocytes III
PTPRZ11	2.6244e-86	0.287545	0.935	0.819	5.2488e-83	9	PTPRZ1	Astrocytes III
SLC3A21	4.20262e-86	0.328832	0.937	0.795	8.40524e-83	9	SLC3A2	Astrocytes III
LDHB1	4.75198e-85	0.26393	0.969	0.906	9.50397e-82	9	LDHB	Astrocytes III
SQSTM12	2.31925e-84	0.27292	0.92	0.786	4.63849e-81	9	SQSTM1	Astrocytes III
RPL22L1	3.12775e-83	0.260327	0.874	0.723	6.2555e-80	9	RPL22L1	Astrocytes III
HEY11	1.25029e-82	0.356857	0.684	0.501	2.50059e-79	9	HEY1	Astrocytes III
PHLDA3	2.43287e-80	0.313749	0.724	0.603	4.86575e-77	9	PHLDA3	Astrocytes III
TUBA1A2	1.41491e-75	0.347306	0.996	0.982	2.82982e-72	9	TUBA1A	Astrocytes III
SCD1	8.63407e-73	0.356964	0.699	0.572	1.72681e-69	9	SCD	Astrocytes III
PEG101	3.29776e-71	0.281729	0.918	0.807	6.59552e-68	9	PEG10	Astrocytes III
VEGFA3	4.17953e-67	0.258787	0.927	0.813	8.35906e-64	9	VEGFA	Astrocytes III
S100A62	4.24485e-58	0.286117	0.809	0.726	8.4897e-55	9	S100A6	Astrocytes III
TCIM1	4.81668e-58	0.486205	0.635	0.602	9.63336e-55	9	TCIM	Astrocytes III
F31	1.33608e-56	0.338253	0.708	0.595	2.67215e-53	9	F3	Astrocytes III
C1orf612	1.80016e-53	0.465904	0.853	0.791	3.60031e-50	9	C1orf61	Astrocytes III
HERPUD11	1.071e-52	0.273794	0.869	0.715	2.142e-49	9	HERPUD1	Astrocytes III
ANGPTL41	1.87422e-50	0.269721	0.688	0.643	3.74844e-47	9	ANGPTL4	Astrocytes III
ID13	6.69743e-50	0.390711	0.813	0.675	1.33949e-46	9	ID1	Astrocytes III
GJA1	1.32105e-44	0.370724	0.621	0.577	2.6421e-41	9	GJA1	Astrocytes III
G0S2	1.05822e-43	0.296622	0.626	0.552	2.11645e-40	9	G0S2	Astrocytes III
MT1G1	3.04301e-38	0.302239	0.383	0.56	6.08602e-35	9	MT1G	Astrocytes III
MT2A2	2.6239e-29	0.923043	0.664	0.623	5.24779e-26	9	MT2A	Astrocytes III
MT1E	1.42577e-24	0.525382	0.63	0.562	2.85154e-21	9	MT1E	Astrocytes III
NRP21	1.8265e-19	0.401678	0.599	0.601	3.65299e-16	9	NRP2	Astrocytes III
CCL2	7.02749e-12	0.478749	0.616	0.61	1.4055e-08	9	CCL2	Astrocytes III
MT1X1	2.6191e-10	0.545444	0.755	0.705	5.23821e-07	9	MT1X	Astrocytes III
TRH2	0	2.38511	0.992	0.798	0	10	TRH	Muller glia I
CRYM1	0	2.02181	0.993	0.721	0	10	CRYM	Muller glia I
WIF12	0	1.75332	0.998	0.739	0	10	WIF1	Muller glia I
GPX31	0	1.64199	0.952	0.657	0	10	GPX3	Muller glia I
PTN2	0	1.53853	0.997	0.896	0	10	PTN	Muller glia I
SPP11	0	1.5277	0.999	0.763	0	10	SPP1	Muller glia I
SLC1A33	0	1.46225	0.991	0.702	0	10	SLC1A3	Muller glia I
CLU2	0	1.38711	1	0.925	0	10	CLU	Muller glia I
HES12	0	1.30763	0.994	0.813	0	10	HES1	Muller glia I
COL9A3	0	1.30356	0.944	0.685	0	10	COL9A3	Muller glia I
ANGPTL12	0	1.23374	0.978	0.643	0	10	ANGPTL1	Muller glia I
VIM4	0	1.22726	1	0.983	0	10	VIM	Muller glia I
PAX22	0	1.20639	0.944	0.658	0	10	PAX2	Muller glia I
METRN4	0	1.15454	0.999	0.901	0	10	METRN	Muller glia I
LINC018332	0	1.1091	0.963	0.726	0	10	LINC01833	Muller glia I
CDH61	0	1.07931	0.912	0.646	0	10	CDH6	Muller glia I
KLHL8	0	1.03393	0.938	0.679	0	10	KLHL8	Muller glia I
COL18A13	0	1.01855	0.967	0.702	0	10	COL18A1	Muller glia I
TTYH11	0	0.9792	0.997	0.813	0	10	TTYH1	Muller glia I
PAX81	0	0.965785	0.883	0.55	0	10	PAX8	Muller glia I
LAMP52	0	0.963355	0.968	0.75	0	10	LAMP5	Muller glia I
SFRP21	0	0.959537	0.963	0.738	0	10	SFRP2	Muller glia I
OAF1	0	0.953944	0.942	0.715	0	10	OAF	Muller glia I
RHOC2	0	0.923617	0.974	0.757	0	10	RHOC	Muller glia I
GPC31	0	0.909084	0.89	0.545	0	10	GPC3	Muller glia I
DKK31	0	0.892529	0.986	0.789	0	10	DKK3	Muller glia I
GPM6B3	0	0.874573	0.994	0.821	0	10	GPM6B	Muller glia I
OBSL13	0	0.847923	0.96	0.813	0	10	OBSL1	Muller glia I
CD93	0	0.817544	0.957	0.686	0	10	CD9	Muller glia I
NKAIN41	0	0.817353	0.968	0.707	0	10	NKAIN4	Muller glia I
THY12	0	0.816609	0.921	0.633	0	10	THY1	Muller glia I
TGFB21	0	0.812728	0.9	0.639	0	10	TGFB2	Muller glia I
BEX12	0	0.812552	0.994	0.903	0	10	BEX1	Muller glia I
S100A131	0	0.807622	0.928	0.719	0	10	S100A13	Muller glia I
FXYD61	0	0.776839	0.958	0.793	0	10	FXYD6	Muller glia I
CHPF2	0	0.769581	0.957	0.729	0	10	CHPF	Muller glia I
S100A14	0	0.765351	0.849	0.664	0	10	S100A1	Muller glia I
AGL1	0	0.7558	0.908	0.678	0	10	AGL	Muller glia I
GSN1	0	0.751142	0.947	0.744	0	10	GSN	Muller glia I
RTN41	0	0.744733	1	0.968	0	10	RTN4	Muller glia I
SELENOP1	0	0.734562	0.938	0.688	0	10	SELENOP	Muller glia I
PLA2G163	0	0.7184	0.964	0.726	0	10	PLA2G16	Muller glia I
TM7SF2	0	0.717172	0.943	0.768	0	10	TM7SF2	Muller glia I
PON22	0	0.705126	0.931	0.704	0	10	PON2	Muller glia I
CAV11	0	0.693885	0.881	0.595	0	10	CAV1	Muller glia I
DYNC1I1	0	0.647629	0.865	0.652	0	10	DYNC1I1	Muller glia I
FZD51	0	0.630929	0.871	0.599	0	10	FZD5	Muller glia I
EDNRB1	0	0.622925	0.841	0.531	0	10	EDNRB	Muller glia I
MOB3B1	0	0.587702	0.883	0.586	0	10	MOB3B	Muller glia I
FAM69C1	0	0.576846	0.87	0.681	0	10	FAM69C	Muller glia I
LINC00844	0	0.567046	0.854	0.643	0	10	LINC00844	Muller glia I
SOD3	0	0.542745	0.841	0.624	0	10	SOD3	Muller glia I
CLEC18B1	0	0.529871	0.839	0.496	0	10	CLEC18B	Muller glia I
PLP12	0	0.525981	0.887	0.611	0	10	PLP1	Muller glia I
SLC15A3	0	0.334616	0.811	0.509	0	10	SLC15A3	Muller glia I
CDC42EP42	8.12641e-307	0.681544	0.956	0.747	1.62528e-303	10	CDC42EP4	Muller glia I
CSRP22	3.92595e-305	0.865303	0.984	0.84	7.8519e-302	10	CSRP2	Muller glia I
AIF1L1	8.15994e-298	0.496004	0.85	0.653	1.63199e-294	10	AIF1L	Muller glia I
GAS11	5.39814e-296	0.661897	0.875	0.663	1.07963e-292	10	GAS1	Muller glia I
PEG102	3.56897e-295	0.901125	0.964	0.806	7.13794e-292	10	PEG10	Muller glia I
CHL12	1.32317e-293	0.52001	0.909	0.707	2.64635e-290	10	CHL1	Muller glia I
ITM2B2	5.62825e-293	0.562833	0.998	0.942	1.12565e-289	10	ITM2B	Muller glia I
NDP	2.51644e-288	0.576241	0.814	0.588	5.03287e-285	10	NDP	Muller glia I
SOX23	9.81979e-287	0.717023	0.985	0.747	1.96396e-283	10	SOX2	Muller glia I
SOX81	1.41682e-286	0.65934	0.826	0.497	2.83365e-283	10	SOX8	Muller glia I
BCAM	2.31295e-286	0.54274	0.87	0.64	4.6259e-283	10	BCAM	Muller glia I
KDR1	1.46986e-285	0.633431	0.863	0.629	2.93971e-282	10	KDR	Muller glia I
CHST7	6.02668e-281	0.624686	0.806	0.558	1.20534e-277	10	CHST7	Muller glia I
FBLN1	6.76264e-281	0.743875	0.883	0.706	1.35253e-277	10	FBLN1	Muller glia I
SFRP1	1.05296e-278	0.504158	0.883	0.647	2.10592e-275	10	SFRP1	Muller glia I
CREB52	1.05905e-278	0.591992	0.908	0.631	2.11811e-275	10	CREB5	Muller glia I
BMPR1B2	7.15715e-278	0.510405	0.849	0.61	1.43143e-274	10	BMPR1B	Muller glia I
PRDX61	2.55322e-277	0.762391	0.981	0.817	5.10645e-274	10	PRDX6	Muller glia I
SLIT2	5.37854e-276	0.568188	0.82	0.567	1.07571e-272	10	SLIT2	Muller glia I
CNN32	2.43443e-275	0.653252	0.985	0.804	4.86887e-272	10	CNN3	Muller glia I
COL1A21	1.95659e-269	0.614512	0.921	0.699	3.91318e-266	10	COL1A2	Muller glia I
SPARC1	8.49018e-269	0.579471	0.919	0.659	1.69804e-265	10	SPARC	Muller glia I
LIX11	2.80281e-266	0.492664	0.86	0.68	5.60562e-263	10	LIX1	Muller glia I
MEST1	9.2666e-264	0.644784	0.931	0.712	1.85332e-260	10	MEST	Muller glia I
CHRDL1	3.54661e-263	0.432525	0.817	0.636	7.09323e-260	10	CHRDL1	Muller glia I
NLRP11	3.97403e-261	0.621989	0.948	0.744	7.94806e-258	10	NLRP1	Muller glia I
CYR611	1.89017e-260	0.564062	0.91	0.67	3.78035e-257	10	CYR61	Muller glia I
NPVF2	5.92573e-259	1.06905	0.797	0.598	1.18515e-255	10	NPVF	Muller glia I
CA22	7.472e-258	0.841612	0.908	0.701	1.4944e-254	10	CA2	Muller glia I
ATP2B4	3.07862e-255	0.542139	0.849	0.607	6.15724e-252	10	ATP2B4	Muller glia I
TXNIP	1.88619e-254	0.681324	0.962	0.814	3.77239e-251	10	TXNIP	Muller glia I
FOS2	6.37702e-254	0.739978	0.991	0.889	1.2754e-250	10	FOS	Muller glia I
DNER2	1.55458e-253	0.56949	0.903	0.674	3.10915e-250	10	DNER	Muller glia I
DAPL11	7.83769e-253	0.686129	0.973	0.821	1.56754e-249	10	DAPL1	Muller glia I
COL9A2	1.73931e-250	0.501718	0.852	0.665	3.47862e-247	10	COL9A2	Muller glia I
CYP1B1	1.53326e-249	0.549249	0.857	0.645	3.06652e-246	10	CYP1B1	Muller glia I
COL2A11	7.69019e-246	0.76476	0.884	0.685	1.53804e-242	10	COL2A1	Muller glia I
SPRY12	2.50528e-243	0.626909	0.86	0.671	5.01056e-240	10	SPRY1	Muller glia I
AKAP121	1.23653e-242	0.406021	0.935	0.769	2.47306e-239	10	AKAP12	Muller glia I
KCNIP4	1.75335e-242	0.341698	0.773	0.524	3.50669e-239	10	KCNIP4	Muller glia I
FRZB3	5.9773e-236	0.575571	0.916	0.746	1.19546e-232	10	FRZB	Muller glia I
PRELP	9.20121e-236	0.368557	0.772	0.594	1.84024e-232	10	PRELP	Muller glia I
ARHGAP29	3.26642e-233	0.572659	0.879	0.643	6.53284e-230	10	ARHGAP29	Muller glia I
AFAP1L2	1.33662e-230	0.252559	0.793	0.592	2.67323e-227	10	AFAP1L2	Muller glia I
FAT11	1.9818e-228	0.355193	0.834	0.531	3.96359e-225	10	FAT1	Muller glia I
CRABP12	5.19822e-228	0.60941	0.995	0.917	1.03964e-224	10	CRABP1	Muller glia I
TES	4.45033e-227	0.499966	0.797	0.536	8.90066e-224	10	TES	Muller glia I
NPC21	3.26796e-226	0.573975	0.935	0.719	6.53592e-223	10	NPC2	Muller glia I
PMP221	1.08948e-224	0.485474	0.839	0.629	2.17895e-221	10	PMP22	Muller glia I
ZFP36L13	4.13082e-223	0.5933	0.949	0.697	8.26163e-220	10	ZFP36L1	Muller glia I
TPBG1	4.66208e-223	0.433137	0.827	0.579	9.32415e-220	10	TPBG	Muller glia I
RGS10	8.87149e-223	0.410221	0.724	0.425	1.7743e-219	10	RGS10	Muller glia I
GLIPR2	1.0982e-222	0.379752	0.836	0.548	2.1964e-219	10	GLIPR2	Muller glia I
UACA1	1.22623e-222	0.442016	0.853	0.694	2.45246e-219	10	UACA	Muller glia I
PTGDS1	5.46286e-218	0.562522	0.96	0.846	1.09257e-214	10	PTGDS	Muller glia I
COL9A1	6.76196e-218	0.392878	0.81	0.611	1.35239e-214	10	COL9A1	Muller glia I
GLUL3	4.25823e-215	0.557774	0.932	0.721	8.51646e-212	10	GLUL	Muller glia I
CALB1	1.29748e-214	0.692605	0.761	0.588	2.59495e-211	10	CALB1	Muller glia I
FXYD13	1.40312e-214	0.521592	0.924	0.742	2.80624e-211	10	FXYD1	Muller glia I
PRSS231	4.13366e-214	0.441992	0.891	0.657	8.26733e-211	10	PRSS23	Muller glia I
FABP74	1.82933e-213	0.47833	0.988	0.883	3.65866e-210	10	FABP7	Muller glia I
PALMD1	9.55096e-213	0.492261	0.835	0.677	1.91019e-209	10	PALMD	Muller glia I
IFI61	2.53029e-210	0.708035	0.887	0.705	5.06059e-207	10	IFI6	Muller glia I
RAX3	3.3417e-208	0.530696	0.948	0.807	6.68341e-205	10	RAX	Muller glia I
DCLK12	6.2081e-208	0.502738	0.88	0.693	1.24162e-204	10	DCLK1	Muller glia I
CCND12	1.42527e-207	0.449296	0.945	0.754	2.85053e-204	10	CCND1	Muller glia I
TF2	1.5837e-207	1.19882	0.852	0.649	3.16739e-204	10	TF	Muller glia I
FEZ13	1.12967e-206	0.455461	0.949	0.767	2.25934e-203	10	FEZ1	Muller glia I
ATP6V0E13	8.63252e-206	0.497209	0.959	0.741	1.7265e-202	10	ATP6V0E1	Muller glia I
SOX93	2.22441e-204	0.4472	0.872	0.647	4.44883e-201	10	SOX9	Muller glia I
SPARCL12	1.48704e-202	0.740284	0.866	0.676	2.97408e-199	10	SPARCL1	Muller glia I
CCND22	1.80645e-202	0.499873	0.927	0.707	3.6129e-199	10	CCND2	Muller glia I
NUDT41	3.98417e-200	0.559693	0.908	0.691	7.96834e-197	10	NUDT4	Muller glia I
IGFBP23	7.8321e-199	0.471332	0.99	0.912	1.56642e-195	10	IGFBP2	Muller glia I
TSC22D42	1.88684e-198	0.523388	0.879	0.675	3.77368e-195	10	TSC22D4	Muller glia I
MYO102	1.13436e-195	0.449398	0.934	0.776	2.26872e-192	10	MYO10	Muller glia I
DMKN	1.86268e-195	0.30819	0.793	0.577	3.72536e-192	10	DMKN	Muller glia I
SAT13	1.1924e-194	0.600319	0.965	0.783	2.38479e-191	10	SAT1	Muller glia I
GABRG31	1.78808e-193	0.428061	0.819	0.67	3.57617e-190	10	GABRG3	Muller glia I
ATP1B32	2.98479e-193	0.513947	0.876	0.653	5.96957e-190	10	ATP1B3	Muller glia I
SEMA6A2	4.0868e-192	0.378721	0.854	0.607	8.1736e-189	10	SEMA6A	Muller glia I
NES2	2.23013e-190	0.377417	0.878	0.686	4.46026e-187	10	NES	Muller glia I
FGFR11	1.2095e-189	0.438383	0.835	0.596	2.419e-186	10	FGFR1	Muller glia I
ITGB8	2.87449e-186	0.440302	0.867	0.67	5.74899e-183	10	ITGB8	Muller glia I
MAF1	9.38439e-186	0.451617	0.853	0.676	1.87688e-182	10	MAF	Muller glia I
IER21	9.73844e-186	0.598057	0.992	0.915	1.94769e-182	10	IER2	Muller glia I
RRAS2	8.59618e-185	0.482762	0.75	0.513	1.71924e-181	10	RRAS2	Muller glia I
CRIP22	4.59374e-183	0.322107	0.833	0.623	9.18748e-180	10	CRIP2	Muller glia I
CFI2	1.65803e-181	0.325824	0.808	0.594	3.31607e-178	10	CFI	Muller glia I
TSPO1	2.54993e-180	0.478313	0.926	0.783	5.09986e-177	10	TSPO	Muller glia I
CHST2	1.19603e-178	0.412302	0.766	0.569	2.39207e-175	10	CHST2	Muller glia I
LITAF2	3.82065e-177	0.412769	0.859	0.667	7.64129e-174	10	LITAF	Muller glia I
FOSB2	5.30135e-177	0.280104	0.878	0.703	1.06027e-173	10	FOSB	Muller glia I
PRSS351	8.94275e-177	0.410299	0.857	0.662	1.78855e-173	10	PRSS35	Muller glia I
LGI42	6.38272e-175	0.396716	0.861	0.707	1.27654e-171	10	LGI4	Muller glia I
ADAMTS19	1.00198e-174	0.253289	0.731	0.576	2.00397e-171	10	ADAMTS19	Muller glia I
VWA11	1.00243e-174	0.264441	0.835	0.698	2.00486e-171	10	VWA1	Muller glia I
GATB1	1.72682e-173	0.393179	0.843	0.647	3.45364e-170	10	GATB	Muller glia I
CP2	1.80708e-172	0.360548	0.774	0.581	3.61415e-169	10	CP	Muller glia I
GYPC1	3.98118e-171	0.310508	0.769	0.595	7.96237e-168	10	GYPC	Muller glia I
MFAP4	1.24942e-169	0.321977	0.842	0.613	2.49885e-166	10	MFAP4	Muller glia I
DNAJC12	1.14238e-166	0.476343	0.878	0.706	2.28476e-163	10	DNAJC1	Muller glia I
F32	4.38671e-165	0.403277	0.818	0.592	8.77342e-162	10	F3	Muller glia I
OLFML2B	1.62773e-160	0.299025	0.739	0.582	3.25545e-157	10	OLFML2B	Muller glia I
EVA1B2	2.1796e-160	0.297939	0.814	0.653	4.35919e-157	10	EVA1B	Muller glia I
LSAMP1	8.53248e-159	0.284534	0.864	0.651	1.7065e-155	10	LSAMP	Muller glia I
C1orf542	1.64288e-157	0.363505	0.837	0.669	3.28576e-154	10	C1orf54	Muller glia I
AHNAK2	3.05388e-156	0.341603	0.784	0.624	6.10776e-153	10	AHNAK	Muller glia I
DHRS31	1.8364e-154	0.298686	0.83	0.676	3.6728e-151	10	DHRS3	Muller glia I
FKBP101	1.77432e-153	0.268254	0.793	0.598	3.54865e-150	10	FKBP10	Muller glia I
ABI3BP1	3.04475e-152	0.406292	0.72	0.524	6.08951e-149	10	ABI3BP	Muller glia I
CD992	5.77658e-152	0.341326	0.9	0.718	1.15532e-148	10	CD99	Muller glia I
PYGL1	1.22118e-151	0.435929	0.777	0.61	2.44236e-148	10	PYGL	Muller glia I
ADAMTS11	3.58731e-149	0.358948	0.781	0.59	7.17463e-146	10	ADAMTS1	Muller glia I
SVIL	3.82461e-149	0.251674	0.769	0.577	7.64923e-146	10	SVIL	Muller glia I
CYSTM11	5.95776e-149	0.393473	0.881	0.683	1.19155e-145	10	CYSTM1	Muller glia I
ANXA23	1.1929e-148	0.375356	0.865	0.697	2.3858e-145	10	ANXA2	Muller glia I
CALD13	4.55186e-148	0.3608	0.94	0.812	9.10372e-145	10	CALD1	Muller glia I
LGALS3BP1	1.72013e-147	0.341401	0.865	0.72	3.44027e-144	10	LGALS3BP	Muller glia I
PLSCR1	2.36462e-147	0.275304	0.728	0.564	4.72923e-144	10	PLSCR1	Muller glia I
MDFIC1	5.90804e-147	0.302438	0.75	0.607	1.18161e-143	10	MDFIC	Muller glia I
HSD17B11	5.44852e-146	0.346545	0.732	0.546	1.0897e-142	10	HSD17B11	Muller glia I
WFDC21	2.54827e-145	0.272757	0.818	0.687	5.09653e-142	10	WFDC2	Muller glia I
ANXA53	2.62453e-145	0.363492	0.956	0.774	5.24905e-142	10	ANXA5	Muller glia I
AMIGO2	1.52267e-144	0.334714	0.706	0.511	3.04534e-141	10	AMIGO2	Muller glia I
IGF2.11	4.69323e-143	0.26214	0.803	0.621	9.38646e-140	10	IGF2.1	Muller glia I
RDH101	7.17542e-143	0.405677	0.861	0.682	1.43508e-139	10	RDH10	Muller glia I
BAALC1	7.90653e-143	0.343331	0.796	0.615	1.58131e-139	10	BAALC	Muller glia I
CA141	1.85367e-141	0.293921	0.799	0.64	3.70734e-138	10	CA14	Muller glia I
MCUB1	4.37883e-141	0.330683	0.813	0.667	8.75766e-138	10	MCUB	Muller glia I
MT1F	6.10141e-141	0.368525	0.737	0.607	1.22028e-137	10	MT1F	Muller glia I
PTX31	7.17348e-140	0.443387	0.703	0.528	1.4347e-136	10	PTX3	Muller glia I
CAV21	8.31629e-140	0.33889	0.743	0.615	1.66326e-136	10	CAV2	Muller glia I
2001-06-01	1.72517e-139	0.501331	0.988	0.908	3.45034e-136	10	JUN	Muller glia I
PLPP32	3.38992e-139	0.310767	0.762	0.607	6.77985e-136	10	PLPP3	Muller glia I
TUBB2B2	1.16906e-137	0.373258	0.996	0.929	2.33811e-134	10	TUBB2B	Muller glia I
PHLDA11	4.07954e-136	0.396648	0.837	0.617	8.15908e-133	10	PHLDA1	Muller glia I
ETV51	6.18062e-135	0.270256	0.765	0.603	1.23612e-131	10	ETV5	Muller glia I
TMEM132A	1.69427e-134	0.338576	0.902	0.758	3.38854e-131	10	TMEM132A	Muller glia I
BTG21	2.59054e-133	0.447815	0.921	0.786	5.18108e-130	10	BTG2	Muller glia I
LINC004612	8.32759e-133	0.361128	0.897	0.714	1.66552e-129	10	LINC00461	Muller glia I
CLIC13	2.63201e-131	0.323414	0.925	0.745	5.26401e-128	10	CLIC1	Muller glia I
EGR11	3.21582e-131	0.421554	0.97	0.834	6.43163e-128	10	EGR1	Muller glia I
LAPTM4A2	1.30948e-130	0.354501	0.921	0.725	2.61896e-127	10	LAPTM4A	Muller glia I
CDK6	5.20039e-130	0.255786	0.73	0.558	1.04008e-126	10	CDK6	Muller glia I
SRPRB1	1.29376e-122	0.479805	0.835	0.669	2.58753e-119	10	SRPRB	Muller glia I
AP002884.11	1.97463e-122	0.276271	0.801	0.661	3.94926e-119	10	AP002884.1	Muller glia I
AC092958.11	2.30325e-121	0.302989	0.722	0.595	4.60649e-118	10	AC092958.1	Muller glia I
MRPS61	6.87487e-121	0.327239	0.917	0.725	1.37497e-117	10	MRPS6	Muller glia I
C1QL4	2.4078e-120	0.255815	0.654	0.457	4.8156e-117	10	C1QL4	Muller glia I
COL11A12	3.2709e-120	0.304488	0.827	0.697	6.5418e-117	10	COL11A1	Muller glia I
QDPR1	3.82817e-120	0.484951	0.882	0.689	7.65634e-117	10	QDPR	Muller glia I
ARL4C2	2.14395e-119	0.32141	0.919	0.726	4.28789e-116	10	ARL4C	Muller glia I
JUNB2	1.09975e-117	0.395618	0.98	0.846	2.19949e-114	10	JUNB	Muller glia I
ZIC12	6.54585e-117	0.450432	0.787	0.676	1.30917e-113	10	ZIC1	Muller glia I
CRYAB3	8.09736e-116	0.334589	0.948	0.836	1.61947e-112	10	CRYAB	Muller glia I
SPINT22	9.57958e-116	0.426284	0.885	0.768	1.91592e-112	10	SPINT2	Muller glia I
TCEAL72	1.00462e-114	0.270076	0.882	0.678	2.00925e-111	10	TCEAL7	Muller glia I
ALDH1A3	1.32161e-114	0.306465	0.728	0.607	2.64322e-111	10	ALDH1A3	Muller glia I
RBMS11	2.06165e-111	0.255601	0.741	0.591	4.12331e-108	10	RBMS1	Muller glia I
CDKN1A1	3.25263e-111	0.327171	0.734	0.604	6.50527e-108	10	CDKN1A	Muller glia I
SERPINB61	1.29261e-110	0.277202	0.882	0.734	2.58521e-107	10	SERPINB6	Muller glia I
QPRT1	2.48673e-109	0.27786	0.881	0.749	4.97345e-106	10	QPRT	Muller glia I
POLE41	8.21098e-107	0.336516	0.873	0.736	1.6422e-103	10	POLE4	Muller glia I
B2M4	4.32706e-106	0.349165	0.944	0.777	8.65412e-103	10	B2M	Muller glia I
LGALS31	1.59794e-104	0.389409	0.804	0.639	3.19587e-101	10	LGALS3	Muller glia I
SNX101	5.5146e-104	0.300186	0.813	0.677	1.10292e-100	10	SNX10	Muller glia I
NGFR1	4.40338e-103	0.282128	0.668	0.455	8.80676e-100	10	NGFR	Muller glia I
ATP1A22	2.75729e-101	0.293499	0.789	0.667	5.51457e-98	10	ATP1A2	Muller glia I
SNHG181	4.23697e-99	0.25921	0.737	0.633	8.47394e-96	10	SNHG18	Muller glia I
ASCL11	1.41416e-98	0.282472	0.752	0.62	2.82833e-95	10	ASCL1	Muller glia I
CNMD	3.55624e-97	0.255777	0.668	0.584	7.11248e-94	10	CNMD	Muller glia I
C1QL12	1.93398e-96	0.326691	0.824	0.754	3.86796e-93	10	C1QL1	Muller glia I
GADD45B2	4.90157e-93	0.330599	0.831	0.654	9.80314e-90	10	GADD45B	Muller glia I
SPRY21	1.91219e-90	0.301292	0.734	0.611	3.82438e-87	10	SPRY2	Muller glia I
CD1511	5.17784e-90	0.259137	0.877	0.719	1.03557e-86	10	CD151	Muller glia I
ASAH11	1.78226e-89	0.252626	0.907	0.751	3.56452e-86	10	ASAH1	Muller glia I
ENC12	1.81884e-86	0.253543	0.724	0.623	3.63768e-83	10	ENC1	Muller glia I
ARID5B2	2.34326e-85	0.250637	0.819	0.69	4.68651e-82	10	ARID5B	Muller glia I
FLT11	4.25885e-82	0.377992	0.78	0.651	8.5177e-79	10	FLT1	Muller glia I
GGH2	3.13701e-78	0.264088	0.77	0.651	6.27402e-75	10	GGH	Muller glia I
ARC	1.01353e-77	0.259214	0.72	0.57	2.02706e-74	10	ARC	Muller glia I
DBI1	1.5709e-74	0.261363	0.966	0.869	3.1418e-71	10	DBI	Muller glia I
DUSP11	1.81556e-71	0.259141	0.917	0.772	3.63112e-68	10	DUSP1	Muller glia I
ID31	2.07964e-68	0.368801	0.84	0.717	4.15929e-65	10	ID3	Muller glia I
RGS162	1.75358e-57	0.257519	0.904	0.786	3.50715e-54	10	RGS16	Muller glia I
PGRMC22	2.88186e-57	0.266962	0.872	0.706	5.76373e-54	10	PGRMC2	Muller glia I
PTH21	9.69702e-56	0.301687	0.773	0.688	1.9394e-52	10	PTH2	Muller glia I
ESPN2	2.87247e-35	0.253251	0.79	0.746	5.74495e-32	10	ESPN	Muller glia I
PRDM131	0	1.53452	0.848	0.493	0	11	PRDM13	T2
NRXN11	0	1.44169	0.901	0.706	0	11	NRXN1	T2
ZNF804A2	0	1.36929	0.884	0.584	0	11	ZNF804A	T2
PAX62	0	1.30526	0.957	0.769	0	11	PAX6	T2
TCF42	0	1.2398	0.924	0.797	0	11	TCF4	T2
ZNF385D1	0	1.23148	0.872	0.664	0	11	ZNF385D	T2
CELF41	0	1.18365	0.916	0.693	0	11	CELF4	T2
NHLH21	0	1.17798	0.801	0.489	0	11	NHLH2	T2
SOX43	0	1.08918	0.997	0.971	0	11	SOX4	T2
STMN21	0	1.00208	0.952	0.694	0	11	STMN2	T2
PTF1A	0	0.973246	0.787	0.468	0	11	PTF1A	T2
GRIA41	0	0.768101	0.863	0.592	0	11	GRIA4	T2
LUZP2	0	0.752184	0.84	0.527	0	11	LUZP2	T2
MYT1L1	0	0.62767	0.85	0.575	0	11	MYT1L	T2
PLXNA2	0	0.517547	0.816	0.481	0	11	PLXNA2	T2
CRABP13	2.09878e-294	1.14958	0.975	0.918	4.19757e-291	11	CRABP1	T2
MGARP2	9.72815e-288	1.07731	0.932	0.748	1.94563e-284	11	MGARP	T2
BARHL21	5.27929e-282	0.533757	0.791	0.543	1.05586e-278	11	BARHL2	T2
NRP12	2.84408e-279	0.707347	0.83	0.562	5.68817e-276	11	NRP1	T2
NSG21	1.39021e-276	0.602895	0.872	0.629	2.78042e-273	11	NSG2	T2
SCRT21	5.0617e-258	0.626559	0.783	0.48	1.01234e-254	11	SCRT2	T2
CHD51	2.12495e-251	0.405337	0.781	0.496	4.24989e-248	11	CHD5	T2
RORB3	2.7304e-250	0.936036	0.923	0.84	5.4608e-247	11	RORB	T2
NSG11	2.60609e-234	0.66862	0.829	0.645	5.21219e-231	11	NSG1	T2
HPCA1	4.86912e-234	0.648931	0.822	0.639	9.73825e-231	11	HPCA	T2
SPON2	1.40595e-222	0.373045	0.827	0.578	2.8119e-219	11	SPON2	T2
LY6H2	3.78716e-219	0.487073	0.88	0.678	7.57432e-216	11	LY6H	T2
RTN11	2.04503e-213	0.839274	0.844	0.646	4.09006e-210	11	RTN1	T2
BASP11	3.17187e-206	0.694235	0.943	0.851	6.34375e-203	11	BASP1	T2
SST1	6.1719e-206	0.294291	0.772	0.503	1.23438e-202	11	SST	T2
GRIA21	8.71806e-206	0.771317	0.795	0.579	1.74361e-202	11	GRIA2	T2
SPOCK21	2.09944e-201	0.464583	0.823	0.679	4.19888e-198	11	SPOCK2	T2
SOX111	7.52045e-200	1.13509	0.874	0.746	1.50409e-196	11	SOX11	T2
GNAO12	5.09711e-193	0.436648	0.809	0.588	1.01942e-189	11	GNAO1	T2
EBF1	1.79392e-189	0.445285	0.711	0.48	3.58784e-186	11	EBF1	T2
CPLX31	1.85916e-189	1.08645	0.827	0.662	3.71831e-186	11	CPLX3	T2
LRRTM31	2.76197e-181	0.306152	0.736	0.501	5.52394e-178	11	LRRTM3	T2
CD243	5.79918e-171	0.710267	0.86	0.653	1.15984e-167	11	CD24	T2
TFAP2A1	8.75653e-171	0.401737	0.79	0.623	1.75131e-167	11	TFAP2A	T2
VIPR2	1.0879e-170	0.271608	0.79	0.541	2.1758e-167	11	VIPR2	T2
CA91	7.0707e-163	0.270404	0.782	0.65	1.41414e-159	11	CA9	T2
TMSB15A1	8.6173e-157	0.653458	0.854	0.698	1.72346e-153	11	TMSB15A	T2
FBXW71	1.40495e-155	0.933818	0.81	0.654	2.80989e-152	11	FBXW7	T2
MAB21L21	4.56195e-155	0.348543	0.8	0.583	9.12391e-152	11	MAB21L2	T2
EMP21	5.14691e-155	0.483427	0.784	0.581	1.02938e-151	11	EMP2	T2
MIAT1	1.33462e-154	0.754869	0.858	0.71	2.66924e-151	11	MIAT	T2
ELAVL31	3.6433e-153	0.699508	0.811	0.656	7.28661e-150	11	ELAVL3	T2
JPT11	8.43246e-150	0.61102	0.911	0.835	1.68649e-146	11	JPT1	T2
PARD31	1.93105e-146	0.298018	0.839	0.64	3.86209e-143	11	PARD3	T2
SERPINI11	2.12152e-139	0.578105	0.789	0.633	4.24304e-136	11	SERPINI1	T2
PPP1R1A1	6.94017e-139	0.346302	0.807	0.653	1.38803e-135	11	PPP1R1A	T2
PTPRZ12	3.65448e-132	0.752169	0.885	0.822	7.30896e-129	11	PTPRZ1	T2
NNAT1	4.35859e-129	0.540813	0.813	0.728	8.71719e-126	11	NNAT	T2
NRP22	5.48492e-127	0.353529	0.782	0.594	1.09698e-123	11	NRP2	T2
SPATS2L1	3.93032e-126	0.726621	0.714	0.58	7.86063e-123	11	SPATS2L	T2
FAM131C	5.34325e-123	0.257423	0.753	0.631	1.06865e-119	11	FAM131C	T2
KIF5A2	4.19647e-122	0.331514	0.801	0.637	8.39295e-119	11	KIF5A	T2
LINC004613	1.10238e-120	0.715394	0.833	0.716	2.20475e-117	11	LINC00461	T2
PCP4L11	3.19214e-120	0.436511	0.719	0.653	6.38427e-117	11	PCP4L1	T2
LSAMP2	3.26474e-116	0.704811	0.807	0.653	6.52949e-113	11	LSAMP	T2
EGLN31	1.15697e-109	0.28479	0.854	0.755	2.31394e-106	11	EGLN3	T2
ANK32	4.59863e-105	0.674185	0.852	0.784	9.19726e-102	11	ANK3	T2
RBFOX21	1.0839e-104	0.574142	0.772	0.701	2.16781e-101	11	RBFOX2	T2
SNCB2	9.85518e-101	0.259891	0.787	0.686	1.97104e-97	11	SNCB	T2
CRMP12	3.21243e-97	0.58082	0.797	0.7	6.42486e-94	11	CRMP1	T2
TUBB2B3	1.46408e-96	0.38207	0.972	0.93	2.92816e-93	11	TUBB2B	T2
AL391650.12	1.07186e-95	0.592867	0.848	0.76	2.14371e-92	11	AL391650.1	T2
SLCO3A1	9.80473e-94	0.340209	0.724	0.538	1.96095e-90	11	SLCO3A1	T2
INA2	1.56919e-93	0.441519	0.828	0.715	3.13837e-90	11	INA	T2
STC2	2.98923e-93	0.254542	0.75	0.646	5.97845e-90	11	STC2	T2
TAGLN32	4.13825e-92	0.445199	0.829	0.721	8.27649e-89	11	TAGLN3	T2
NEUROD21	3.58159e-89	0.313015	0.665	0.554	7.16317e-86	11	NEUROD2	T2
RUNX1T11	1.26259e-87	0.669425	0.686	0.564	2.52518e-84	11	RUNX1T1	T2
NOVA12	2.74555e-87	0.623905	0.807	0.674	5.49111e-84	11	NOVA1	T2
RBP11	6.99485e-86	0.508959	0.946	0.931	1.39897e-82	11	RBP1	T2
AC004158.1	2.09766e-85	0.37976	0.611	0.421	4.19531e-82	11	AC004158.1	T2
SLC32A11	4.48413e-85	0.523733	0.639	0.489	8.96826e-82	11	SLC32A1	T2
PCSK1N2	1.74115e-84	0.503168	0.94	0.891	3.48229e-81	11	PCSK1N	T2
EDIL32	4.57489e-84	0.362163	0.727	0.613	9.14977e-81	11	EDIL3	T2
PROX11	3.64e-83	0.50465	0.749	0.627	7.28001e-80	11	PROX1	T2
TUBA1A3	6.14455e-83	0.315435	0.989	0.982	1.22891e-79	11	TUBA1A	T2
SCG51	1.196e-82	0.45918	0.772	0.663	2.39199e-79	11	SCG5	T2
[truncated: 2,005 more rows]
