# Supplementary material for: Human Retinal Organoids Provide a Suitable Tool for Toxicological Investigations: A Comprehensive Validation Using Drugs and Compounds Affecting the Retina
Source: Stem Cells Transl Med. 2022 Feb 19;11(2):159–77. doi: 10.1093/stcltm/szab010 (PMC8929478; doi:10.1093/stcltm/szab010)
Supplement: szab010_suppl_Supplementary_Table_S4 [file szab010_suppl_supplementary_table_s4.xlsx]

## Sheet: Cluster3_BC
Table S4: A full list of highly and differentially expressed genes between the bipolar cell subclusters.
	p_val	avg_logFC	pct.1	pct.2	p_val_adj	cluster	gene	predicted cell fate
AC027031.2	5.18e-75	1.16568	0.616	0.348	1.05e-70	0	AC027031.2	OFF Cone Bipolar Cells
FEZF2	2.9e-120	1.12643	0.409	0.045	5.9e-116	0	FEZF2	OFF Cone Bipolar Cells
ZFHX4	1.83e-123	1.11999	0.569	0.151	3.72e-119	0	ZFHX4	OFF Cone Bipolar Cells
GSG1	8.06e-96	0.960057	0.319	0.029	1.64e-91	0	GSG1	OFF Cone Bipolar Cells
FABP7	2.15e-39	0.886082	0.718	0.564	4.38e-35	0	FABP7	OFF Cone Bipolar Cells
SLITRK6	3.07e-99	0.881979	0.346	0.037	6.25e-95	0	SLITRK6	OFF Cone Bipolar Cells
ERBB4	2.15e-92	0.83877	0.284	0.017	4.38e-88	0	ERBB4	OFF Cone Bipolar Cells
CCNI	3.96e-115	0.7885	0.903	0.814	8.06e-111	0	CCNI	OFF Cone Bipolar Cells
IRX6	2.23e-66	0.742544	0.332	0.071	4.54e-62	0	IRX6	OFF Cone Bipolar Cells
ZFHX3	5.04e-61	0.740317	0.499	0.217	1.03e-56	0	ZFHX3	OFF Cone Bipolar Cells
STMN2	1.15e-39	0.724442	0.384	0.175	2.34e-35	0	STMN2	OFF Cone Bipolar Cells
TPD52	8.6e-45	0.654655	0.47	0.248	1.75e-40	0	TPD52	OFF Cone Bipolar Cells
CRYBG3	6.05e-49	0.628662	0.746	0.618	1.23e-44	0	CRYBG3	OFF Cone Bipolar Cells
TULP1	2.18e-50	0.618117	0.297	0.078	4.43e-46	0	TULP1	OFF Cone Bipolar Cells
DIRAS2	3.68e-42	0.616942	0.438	0.219	7.5e-38	0	DIRAS2	OFF Cone Bipolar Cells
NETO1	6.8e-29	0.614452	0.529	0.366	1.39e-24	0	NETO1	OFF Cone Bipolar Cells
HEBP1	2.89e-26	0.57581	0.38	0.221	5.88e-22	0	HEBP1	OFF Cone Bipolar Cells
NTM	1.61e-23	0.559729	0.496	0.347	3.28e-19	0	NTM	OFF Cone Bipolar Cells
CRX	5.17e-35	0.559607	0.483	0.296	1.05e-30	0	CRX	OFF Cone Bipolar Cells
FAM19A4	3.27e-55	0.549394	0.24	0.038	6.66e-51	0	FAM19A4	OFF Cone Bipolar Cells
RCVRN	8.55e-12	0.546433	0.371	0.284	1.74e-07	0	RCVRN	OFF Cone Bipolar Cells
JUN	2.01e-36	0.542894	0.772	0.646	4.09e-32	0	JUN	OFF Cone Bipolar Cells
C3orf70	2.01e-58	0.541914	0.205	0.019	4.1e-54	0	C3orf70	OFF Cone Bipolar Cells
YBX3	7.22e-31	0.532683	0.327	0.152	1.47e-26	0	YBX3	OFF Cone Bipolar Cells
ATP1B1	7.78e-32	0.529713	0.412	0.214	1.58e-27	0	ATP1B1	OFF Cone Bipolar Cells
CPLX4	4.18e-29	0.526572	0.295	0.125	8.51e-25	0	CPLX4	OFF Cone Bipolar Cells
STMN1	4.13e-53	0.497467	0.891	0.868	8.41e-49	0	STMN1	OFF Cone Bipolar Cells
PRDM1	5.39e-34	0.479106	0.174	0.035	1.1e-29	0	PRDM1	OFF Cone Bipolar Cells
VSX1	9.94e-28	0.47804	0.751	0.579	2.03e-23	0	VSX1	OFF Cone Bipolar Cells
LHX4	3.05e-23	0.472586	0.478	0.331	6.2e-19	0	LHX4	OFF Cone Bipolar Cells
MIR181A1HG	7.69e-30	0.471524	0.231	0.077	1.57e-25	0	MIR181A1HG	OFF Cone Bipolar Cells
PCDH9	1.16e-23	0.462578	0.219	0.082	2.37e-19	0	PCDH9	OFF Cone Bipolar Cells
TANC2	5.9e-28	0.460149	0.256	0.1	1.2e-23	0	TANC2	OFF Cone Bipolar Cells
CABP5	3.89e-18	0.456909	0.202	0.087	7.92e-14	0	CABP5	OFF Cone Bipolar Cells
PDC	1.99e-06	0.439721	0.295	0.236	0.0406188	0	PDC	OFF Cone Bipolar Cells
TACR3	2.12e-51	0.435762	0.168	0.011	4.31e-47	0	TACR3	OFF Cone Bipolar Cells
AMER2	1.78e-13	0.427835	0.415	0.318	3.62e-09	0	AMER2	OFF Cone Bipolar Cells
ZNF385D	9.6e-28	0.426245	0.219	0.072	1.95e-23	0	ZNF385D	OFF Cone Bipolar Cells
BHLHE22	3.9e-18	0.425642	0.274	0.143	7.95e-14	0	BHLHE22	OFF Cone Bipolar Cells
WASF3	2.48e-14	0.420932	0.333	0.225	5.04e-10	0	WASF3	OFF Cone Bipolar Cells
ZNF326	5.45e-11	0.418337	0.497	0.437	1.11e-06	0	ZNF326	OFF Cone Bipolar Cells
BCL2L13	1.27e-14	0.417376	0.401	0.3	2.58e-10	0	BCL2L13	OFF Cone Bipolar Cells
TUBA1B	4.2e-19	0.412815	0.698	0.66	8.54e-15	0	TUBA1B	OFF Cone Bipolar Cells
NRL	6.05e-10	0.405001	0.622	0.619	1.23e-05	0	NRL	OFF Cone Bipolar Cells
PDE6H	1.14e-05	0.40489	0.433	0.402	0.231817	0	PDE6H	OFF Cone Bipolar Cells
ZNF462	1.67e-21	0.403848	0.288	0.144	3.41e-17	0	ZNF462	OFF Cone Bipolar Cells
PKM	1.91e-13	0.399885	0.618	0.582	3.89e-09	0	PKM	OFF Cone Bipolar Cells
PTPRZ1	2.88e-07	0.397192	0.394	0.345	0.00586315	0	PTPRZ1	OFF Cone Bipolar Cells
PPFIA2	2.66e-16	0.396436	0.567	0.478	5.41e-12	0	PPFIA2	OFF Cone Bipolar Cells
AIPL1	4.13e-11	0.396387	0.256	0.162	8.41e-07	0	AIPL1	OFF Cone Bipolar Cells
IRX5	3.54e-24	0.394613	0.132	0.029	7.22e-20	0	IRX5	OFF Cone Bipolar Cells
CDH2	3.38e-09	0.392765	0.406	0.34	6.89e-05	0	CDH2	OFF Cone Bipolar Cells
BAZ2B	1.28e-15	0.391536	0.377	0.258	2.61e-11	0	BAZ2B	OFF Cone Bipolar Cells
CHD9	7.12e-22	0.390114	0.677	0.625	1.45e-17	0	CHD9	OFF Cone Bipolar Cells
SESN3	2.87e-16	0.390013	0.292	0.167	5.85e-12	0	SESN3	OFF Cone Bipolar Cells
LINC00599	9.08e-17	0.386399	0.657	0.621	1.85e-12	0	LINC00599	OFF Cone Bipolar Cells
BASP1	4.27e-17	0.369461	0.699	0.643	8.69e-13	0	BASP1	OFF Cone Bipolar Cells
PBX1	2.9e-13	0.368232	0.269	0.16	5.9e-09	0	PBX1	OFF Cone Bipolar Cells
SLC3A2	3.77e-10	0.36656	0.51	0.465	7.67e-06	0	SLC3A2	OFF Cone Bipolar Cells
TAGLN3	1.57e-09	0.364888	0.581	0.546	3.2e-05	0	TAGLN3	OFF Cone Bipolar Cells
DPYSL3	9.63e-17	0.360223	0.19	0.082	1.96e-12	0	DPYSL3	OFF Cone Bipolar Cells
SLF1	1.44e-14	0.353396	0.266	0.154	2.93e-10	0	SLF1	OFF Cone Bipolar Cells
CABP2	3.13e-29	0.351707	0.127	0.019	6.37e-25	0	CABP2	OFF Cone Bipolar Cells
CRYAB	5.11e-06	0.348633	0.452	0.413	0.103994	0	CRYAB	OFF Cone Bipolar Cells
RASSF8-AS1	1.39e-11	0.34817	0.259	0.16	2.84e-07	0	RASSF8-AS1	OFF Cone Bipolar Cells
LDHA	3.78e-14	0.346751	0.694	0.663	7.69e-10	0	LDHA	OFF Cone Bipolar Cells
GRIA2	2.32e-17	0.346259	0.184	0.076	4.73e-13	0	GRIA2	OFF Cone Bipolar Cells
GABRR3	3.73e-27	0.341142	0.146	0.03	7.6e-23	0	GABRR3	OFF Cone Bipolar Cells
PTPRR	9.64e-23	0.335419	0.18	0.058	1.96e-18	0	PTPRR	OFF Cone Bipolar Cells
RND3	2.01e-07	0.325515	0.308	0.239	0.00408945	0	RND3	OFF Cone Bipolar Cells
ARL6IP1	3.55e-12	0.325179	0.558	0.507	7.22e-08	0	ARL6IP1	OFF Cone Bipolar Cells
VIM	7.87e-10	0.323362	0.766	0.75	1.6e-05	0	VIM	OFF Cone Bipolar Cells
COL6A1	2.46e-06	0.321594	0.323	0.262	0.0500981	0	COL6A1	OFF Cone Bipolar Cells
RASGEF1B	1.16e-16	0.318877	0.186	0.079	2.35e-12	0	RASGEF1B	OFF Cone Bipolar Cells
DNAJC3-DT	5.02e-10	0.318676	0.158	0.082	1.02e-05	0	DNAJC3-DT	OFF Cone Bipolar Cells
GRIK1	1.37e-29	0.318181	0.116	0.014	2.78e-25	0	GRIK1	OFF Cone Bipolar Cells
CCNG2	4.73e-08	0.31663	0.423	0.371	0.000962246	0	CCNG2	OFF Cone Bipolar Cells
TMEM215	1.64e-08	0.310053	0.48	0.388	0.000333589	0	TMEM215	OFF Cone Bipolar Cells
ASCL1	6.49e-14	0.309826	0.122	0.043	1.32e-09	0	ASCL1	OFF Cone Bipolar Cells
HHIP	1.5e-27	0.309484	0.109	0.013	3.06e-23	0	HHIP	OFF Cone Bipolar Cells
MMP2	1.39e-12	0.308602	0.212	0.113	2.83e-08	0	MMP2	OFF Cone Bipolar Cells
CPE	1.03e-16	0.308044	0.833	0.859	2.11e-12	0	CPE	OFF Cone Bipolar Cells
ORMDL1	1.01e-06	0.306858	0.477	0.456	0.0204945	0	ORMDL1	OFF Cone Bipolar Cells
SAV1	1.93e-11	0.306228	0.177	0.091	3.93e-07	0	SAV1	OFF Cone Bipolar Cells
ENO2	2.8e-08	0.305415	0.575	0.568	0.0005707	0	ENO2	OFF Cone Bipolar Cells
RICTOR	1.05e-07	0.304293	0.299	0.221	0.002148	0	RICTOR	OFF Cone Bipolar Cells
CPLX3	2.07e-09	0.304223	0.478	0.397	4.22e-05	0	CPLX3	OFF Cone Bipolar Cells
FAM210A	3.96e-08	0.301246	0.256	0.18	0.000805948	0	FAM210A	OFF Cone Bipolar Cells
MAP1B	1.6e-12	0.300724	0.686	0.681	3.26e-08	0	MAP1B	OFF Cone Bipolar Cells
THSD7A	3.12e-06	0.300663	0.278	0.213	0.0634693	0	THSD7A	OFF Cone Bipolar Cells
CCDC181	1.58e-10	0.299375	0.351	0.253	3.21e-06	0	CCDC181	OFF Cone Bipolar Cells
ANKRD33B	1.8e-11	0.299349	0.216	0.123	3.67e-07	0	ANKRD33B	OFF Cone Bipolar Cells
LIN7A	3.58e-08	0.299346	0.34	0.265	0.000729165	0	LIN7A	OFF Cone Bipolar Cells
GALNT13	2.6e-24	0.299275	0.114	0.019	5.3e-20	0	GALNT13	OFF Cone Bipolar Cells
ZNF608	8.92e-08	0.299212	0.343	0.271	0.00181684	0	ZNF608	OFF Cone Bipolar Cells
IGFBP5	0.000160017	0.298218	0.285	0.237	1	0	IGFBP5	OFF Cone Bipolar Cells
BCAT1	6.45e-09	0.297503	0.216	0.134	0.000131352	0	BCAT1	OFF Cone Bipolar Cells
DST	3.59e-08	0.296885	0.578	0.559	0.000731354	0	DST	OFF Cone Bipolar Cells
GABRG2	3.11e-16	0.296474	0.139	0.048	6.34e-12	0	GABRG2	OFF Cone Bipolar Cells
SOX4	1.2e-27	0.295835	0.985	0.985	2.45e-23	0	SOX4	OFF Cone Bipolar Cells
CRABP1	9.21e-05	0.295465	0.428	0.4	1	0	CRABP1	OFF Cone Bipolar Cells
SCARB2	4.46e-07	0.295379	0.528	0.533	0.00908312	0	SCARB2	OFF Cone Bipolar Cells
NUDT4	1.27e-08	0.294324	0.313	0.237	0.000258003	0	NUDT4	OFF Cone Bipolar Cells
NRXN1	1.22e-07	0.292062	0.171	0.103	0.00248134	0	NRXN1	OFF Cone Bipolar Cells
CXXC4	5.85e-08	0.290869	0.272	0.196	0.00119223	0	CXXC4	OFF Cone Bipolar Cells
OGFRL1	3.03e-13	0.29084	0.152	0.066	6.17e-09	0	OGFRL1	OFF Cone Bipolar Cells
SVBP	3.01e-09	0.288775	0.363	0.284	6.14e-05	0	SVBP	OFF Cone Bipolar Cells
LIMCH1	2.76e-11	0.288592	0.185	0.098	5.61e-07	0	LIMCH1	OFF Cone Bipolar Cells
PGK1	1e-05	0.284986	0.562	0.568	0.204225	0	PGK1	OFF Cone Bipolar Cells
SERPINF1	7.01e-06	0.28221	0.374	0.331	0.142721	0	SERPINF1	OFF Cone Bipolar Cells
EPB41	4.71e-09	0.280046	0.59	0.581	9.59e-05	0	EPB41	OFF Cone Bipolar Cells
PAX6	2.74e-05	0.279615	0.278	0.223	0.558049	0	PAX6	OFF Cone Bipolar Cells
MLLT11	6.71e-07	0.279118	0.492	0.465	0.0136662	0	MLLT11	OFF Cone Bipolar Cells
RASSF8	1.32e-14	0.276255	0.18	0.081	2.68e-10	0	RASSF8	OFF Cone Bipolar Cells
SLC12A2	1.4e-06	0.275972	0.203	0.139	0.0285713	0	SLC12A2	OFF Cone Bipolar Cells
NSG1	3.07e-13	0.274328	0.172	0.078	6.26e-09	0	NSG1	OFF Cone Bipolar Cells
B3GLCT	6.16e-20	0.27394	0.136	0.038	1.26e-15	0	B3GLCT	OFF Cone Bipolar Cells
P2RY1	1.48e-24	0.270751	0.102	0.014	3.02e-20	0	P2RY1	OFF Cone Bipolar Cells
N4BP2	4.41e-05	0.269897	0.284	0.232	0.897487	0	N4BP2	OFF Cone Bipolar Cells
MPPED2	9.32e-07	0.268926	0.183	0.118	0.0189862	0	MPPED2	OFF Cone Bipolar Cells
NEBL	9.49e-08	0.268086	0.154	0.089	0.00193181	0	NEBL	OFF Cone Bipolar Cells
NOVA1	1.74e-05	0.267957	0.457	0.434	0.354005	0	NOVA1	OFF Cone Bipolar Cells
ATM	2.84e-05	0.267154	0.284	0.234	0.577965	0	ATM	OFF Cone Bipolar Cells
FAT3	6.03e-17	0.266589	0.128	0.04	1.23e-12	0	FAT3	OFF Cone Bipolar Cells
OCIAD2	4.22e-10	0.266574	0.619	0.594	8.6e-06	0	OCIAD2	OFF Cone Bipolar Cells
ADGRV1	2.44e-09	0.266477	0.161	0.086	4.96e-05	0	ADGRV1	OFF Cone Bipolar Cells
PPP1CC	3.14e-05	0.265763	0.58	0.597	0.640278	0	PPP1CC	OFF Cone Bipolar Cells
FAM171B	0.000141556	0.265646	0.282	0.236	1	0	FAM171B	OFF Cone Bipolar Cells
APLP1	9.54e-08	0.26475	0.429	0.367	0.00194351	0	APLP1	OFF Cone Bipolar Cells
PEX2	5.19e-05	0.264177	0.248	0.198	1	0	PEX2	OFF Cone Bipolar Cells
PKIB	1.05e-10	0.264173	0.161	0.081	2.14e-06	0	PKIB	OFF Cone Bipolar Cells
LARP6	1.37e-06	0.264164	0.241	0.175	0.0279786	0	LARP6	OFF Cone Bipolar Cells
MAP3K13	2.35e-07	0.264048	0.482	0.449	0.00478995	0	MAP3K13	OFF Cone Bipolar Cells
SEMA3A	6.3e-16	0.26391	0.133	0.045	1.28e-11	0	SEMA3A	OFF Cone Bipolar Cells
HIST1H1C	0.00348287	0.262494	0.336	0.311	1	0	HIST1H1C	OFF Cone Bipolar Cells
ACSS3	1.19e-13	0.261063	0.157	0.066	2.42e-09	0	ACSS3	OFF Cone Bipolar Cells
SPATS2	0.00103048	0.260839	0.333	0.307	1	0	SPATS2	OFF Cone Bipolar Cells
CNOT7	0.00142999	0.260327	0.466	0.488	1	0	CNOT7	OFF Cone Bipolar Cells
INA	5.88e-06	0.259628	0.299	0.239	0.119816	0	INA	OFF Cone Bipolar Cells
CDH20	2.55e-12	0.258458	0.147	0.064	5.19e-08	0	CDH20	OFF Cone Bipolar Cells
ARL6	7.56e-09	0.258379	0.184	0.107	0.000153892	0	ARL6	OFF Cone Bipolar Cells
NEUROD1	0.000284117	0.258038	0.391	0.365	1	0	NEUROD1	OFF Cone Bipolar Cells
AKAP9	0.00178875	0.257142	0.59	0.646	1	0	AKAP9	OFF Cone Bipolar Cells
CLCN3	5.31e-05	0.254344	0.434	0.414	1	0	CLCN3	OFF Cone Bipolar Cells
SYNE2	7.17e-07	0.253908	0.214	0.144	0.0146111	0	SYNE2	OFF Cone Bipolar Cells
HES1	0.00896551	0.25223	0.224	0.193	1	0	HES1	OFF Cone Bipolar Cells
PTPN13	2.83e-11	0.251894	0.149	0.069	5.77e-07	0	PTPN13	OFF Cone Bipolar Cells
CCDC144NL-AS1	2.66e-07	0.251235	0.229	0.154	0.0054079	0	CCDC144NL-AS1	OFF Cone Bipolar Cells
NBDY	5.64e-06	0.250418	0.329	0.27	0.114894	0	NBDY	OFF Cone Bipolar Cells
MAPRE2	4.35e-05	0.250122	0.279	0.227	0.886353	0	MAPRE2	OFF Cone Bipolar Cells
CSRP2	1.01e-165	1.25899	0.986	0.709	2.05e-161	1	CSRP2	Bipolar / Amacrine Cells
MEIS2	1.77e-68	0.901791	0.699	0.335	3.61e-64	1	MEIS2	Bipolar / Amacrine Cells
RGS16	6.36e-97	0.856676	0.962	0.74	1.29e-92	1	RGS16	Bipolar / Amacrine Cells
TNFRSF12A	6.34e-24	0.827931	0.217	0.074	1.29e-19	1	TNFRSF12A	Bipolar / Amacrine Cells
RASD1	2.09e-72	0.712147	0.463	0.128	4.26e-68	1	RASD1	Bipolar / Amacrine Cells
C11orf96	3.02e-59	0.70532	0.556	0.215	6.15e-55	1	C11orf96	Bipolar / Amacrine Cells
NEAT1	7.87e-37	0.6533	0.777	0.537	1.6e-32	1	NEAT1	Bipolar / Amacrine Cells
SSTR2	1.18e-46	0.561104	0.725	0.407	2.4e-42	1	SSTR2	Bipolar / Amacrine Cells
FAM89A	8.91e-28	0.551584	0.508	0.27	1.81e-23	1	FAM89A	Bipolar / Amacrine Cells
GADD45G	3.04e-44	0.513553	0.876	0.642	6.19e-40	1	GADD45G	Bipolar / Amacrine Cells
S100A6	3.27e-25	0.511945	0.486	0.256	6.67e-21	1	S100A6	Bipolar / Amacrine Cells
CD63	2.42e-27	0.505187	0.944	0.841	4.92e-23	1	CD63	Bipolar / Amacrine Cells
EGR1	4.54e-25	0.502317	0.581	0.365	9.24e-21	1	EGR1	Bipolar / Amacrine Cells
SPON2	1.96e-37	0.501108	0.258	0.068	3.99e-33	1	SPON2	Bipolar / Amacrine Cells
AC004540.2	8.92e-35	0.472648	0.379	0.15	1.82e-30	1	AC004540.2	Bipolar / Amacrine Cells
DBI	2.11e-19	0.45571	0.731	0.521	4.29e-15	1	DBI	Bipolar / Amacrine Cells
MRPS30-DT	6.71e-26	0.442106	0.503	0.281	1.37e-21	1	MRPS30-DT	Bipolar / Amacrine Cells
CFL2	2.33e-23	0.435141	0.538	0.313	4.74e-19	1	CFL2	Bipolar / Amacrine Cells
LGR5	7.7e-51	0.433329	0.223	0.033	1.57e-46	1	LGR5	Bipolar / Amacrine Cells
ACTB	3.45e-37	0.428228	0.938	0.883	7.02e-33	1	ACTB	Bipolar / Amacrine Cells
DDIT3	0.00317376	0.420647	0.654	0.561	1	1	DDIT3	Bipolar / Amacrine Cells
ARC	1.02e-30	0.417608	0.307	0.112	2.08e-26	1	ARC	Bipolar / Amacrine Cells
JUNB	7.01e-21	0.416746	0.604	0.4	1.43e-16	1	JUNB	Bipolar / Amacrine Cells
RSPO1	1.08e-43	0.413889	0.279	0.069	2.2e-39	1	RSPO1	Bipolar / Amacrine Cells
FOS	1.06e-16	0.409232	0.592	0.403	2.15e-12	1	FOS	Bipolar / Amacrine Cells
BTBD17	7.05e-42	0.400163	0.304	0.085	1.44e-37	1	BTBD17	Bipolar / Amacrine Cells
TLE3	6.7e-29	0.398024	0.537	0.292	1.37e-24	1	TLE3	Bipolar / Amacrine Cells
BTG2	1.11e-24	0.396711	0.527	0.294	2.26e-20	1	BTG2	Bipolar / Amacrine Cells
TMSB4X	1.01e-34	0.396472	0.99	0.968	2.05e-30	1	TMSB4X	Bipolar / Amacrine Cells
PIK3R1	4.2e-21	0.394904	0.799	0.605	8.56e-17	1	PIK3R1	Bipolar / Amacrine Cells
HERPUD1	2.95e-09	0.394795	0.573	0.424	6e-05	1	HERPUD1	Bipolar / Amacrine Cells
GADD45A	7.22e-07	0.393834	0.596	0.475	0.0147013	1	GADD45A	Bipolar / Amacrine Cells
SQSTM1	3.31e-11	0.385665	0.651	0.485	6.73e-07	1	SQSTM1	Bipolar / Amacrine Cells
SH3BGRL3	2.24e-22	0.376613	0.543	0.315	4.57e-18	1	SH3BGRL3	Bipolar / Amacrine Cells
RBP1	9.66e-28	0.375462	0.928	0.838	1.97e-23	1	RBP1	Bipolar / Amacrine Cells
SLC1A7	1.73e-22	0.371928	0.503	0.29	3.51e-18	1	SLC1A7	Bipolar / Amacrine Cells
ENPP2	5.35e-28	0.367456	0.231	0.072	1.09e-23	1	ENPP2	Bipolar / Amacrine Cells
DACH1	3.28e-27	0.364912	0.519	0.277	6.67e-23	1	DACH1	Bipolar / Amacrine Cells
GNG5	2.08e-24	0.359131	0.605	0.368	4.24e-20	1	GNG5	Bipolar / Amacrine Cells
SPCS1	1.31e-34	0.356743	0.933	0.838	2.67e-30	1	SPCS1	Bipolar / Amacrine Cells
PROX1	2.41e-21	0.352573	0.631	0.419	4.91e-17	1	PROX1	Bipolar / Amacrine Cells
CNTLN	1.17e-25	0.334904	0.314	0.128	2.39e-21	1	CNTLN	Bipolar / Amacrine Cells
CALD1	4.33e-21	0.332681	0.583	0.37	8.81e-17	1	CALD1	Bipolar / Amacrine Cells
BTG1	3.26e-26	0.331056	0.998	0.971	6.64e-22	1	BTG1	Bipolar / Amacrine Cells
MANF	1.72e-08	0.330475	0.403	0.276	0.00034947	1	MANF	Bipolar / Amacrine Cells
PPM1B	1.26e-26	0.330455	0.403	0.185	2.57e-22	1	PPM1B	Bipolar / Amacrine Cells
HSPA5	0.000487841	0.33038	0.588	0.498	1	1	HSPA5	Bipolar / Amacrine Cells
CXXC5	2.02e-21	0.328683	0.769	0.569	4.12e-17	1	CXXC5	Bipolar / Amacrine Cells
SCN1B	4.28e-24	0.322209	0.352	0.16	8.72e-20	1	SCN1B	Bipolar / Amacrine Cells
AC055733.2	9.49e-16	0.321186	0.159	0.057	1.93e-11	1	AC055733.2	Bipolar / Amacrine Cells
ARL4D	1.55e-15	0.315323	0.565	0.389	3.16e-11	1	ARL4D	Bipolar / Amacrine Cells
INAFM1	1.17e-15	0.309575	0.406	0.239	2.37e-11	1	INAFM1	Bipolar / Amacrine Cells
CHGB	1.93e-05	0.309082	0.275	0.188	0.393435	1	CHGB	Bipolar / Amacrine Cells
PDLIM4	3.09e-25	0.307514	0.403	0.186	6.3e-21	1	PDLIM4	Bipolar / Amacrine Cells
ARL4C	4.41e-19	0.306333	0.674	0.465	8.98e-15	1	ARL4C	Bipolar / Amacrine Cells
FABP71	7.63e-17	0.30477	0.748	0.571	1.55e-12	1	FABP7	Bipolar / Amacrine Cells
MSI1	3.43e-23	0.30449	0.489	0.261	6.99e-19	1	MSI1	Bipolar / Amacrine Cells
TOB1	3.71e-21	0.304234	0.462	0.257	7.56e-17	1	TOB1	Bipolar / Amacrine Cells
SOX11	2.76e-18	0.302677	0.705	0.498	5.61e-14	1	SOX11	Bipolar / Amacrine Cells
JUND	1.01e-26	0.302489	0.903	0.734	2.05e-22	1	JUND	Bipolar / Amacrine Cells
HRK	3e-18	0.300508	0.223	0.089	6.1e-14	1	HRK	Bipolar / Amacrine Cells
IER2	1.87e-18	0.299873	0.86	0.712	3.81e-14	1	IER2	Bipolar / Amacrine Cells
DACH2	1.6e-29	0.296125	0.185	0.044	3.25e-25	1	DACH2	Bipolar / Amacrine Cells
KLHL35	1.51e-17	0.29447	0.42	0.241	3.08e-13	1	KLHL35	Bipolar / Amacrine Cells
CADM1	2.34e-23	0.286866	0.911	0.79	4.77e-19	1	CADM1	Bipolar / Amacrine Cells
TCF4	2.06e-22	0.282141	0.774	0.527	4.2e-18	1	TCF4	Bipolar / Amacrine Cells
CLDN5	4.3e-14	0.281834	0.199	0.087	8.76e-10	1	CLDN5	Bipolar / Amacrine Cells
BSG	1.11e-16	0.280913	0.82	0.667	2.26e-12	1	BSG	Bipolar / Amacrine Cells
SACS	4.67e-20	0.278966	0.468	0.255	9.52e-16	1	SACS	Bipolar / Amacrine Cells
TRIB3	4.11e-05	0.27819	0.196	0.132	0.836545	1	TRIB3	Bipolar / Amacrine Cells
MGLL	2.31e-21	0.278014	0.226	0.083	4.7e-17	1	MGLL	Bipolar / Amacrine Cells
MRPS30	5.18e-15	0.275621	0.508	0.326	1.05e-10	1	MRPS30	Bipolar / Amacrine Cells
LHFPL6	7.85e-20	0.27544	0.417	0.219	1.6e-15	1	LHFPL6	Bipolar / Amacrine Cells
UBE2J1	2.22e-16	0.273855	0.537	0.342	4.51e-12	1	UBE2J1	Bipolar / Amacrine Cells
FRY	4.06e-15	0.271108	0.412	0.246	8.28e-11	1	FRY	Bipolar / Amacrine Cells
RCN1	4.54e-18	0.271032	0.473	0.274	9.25e-14	1	RCN1	Bipolar / Amacrine Cells
TMX1	3.04e-18	0.265252	0.435	0.244	6.19e-14	1	TMX1	Bipolar / Amacrine Cells
CDHR1	5.5e-22	0.260386	0.306	0.131	1.12e-17	1	CDHR1	Bipolar / Amacrine Cells
NFIA	5.87e-22	0.259619	0.307	0.13	1.2e-17	1	NFIA	Bipolar / Amacrine Cells
DUSP1	2.51e-11	0.259442	0.479	0.323	5.11e-07	1	DUSP1	Bipolar / Amacrine Cells
PDIA6	3.16e-14	0.259193	0.693	0.486	6.44e-10	1	PDIA6	Bipolar / Amacrine Cells
NKAIN4	5.81e-17	0.257971	0.334	0.172	1.18e-12	1	NKAIN4	Bipolar / Amacrine Cells
CALR	1.04e-09	0.257296	0.788	0.649	2.12e-05	1	CALR	Bipolar / Amacrine Cells
PPP1R14B	1.81e-18	0.256915	0.497	0.29	3.68e-14	1	PPP1R14B	Bipolar / Amacrine Cells
CHM	1.49e-20	0.256702	0.326	0.15	3.04e-16	1	CHM	Bipolar / Amacrine Cells
PTH2	1.42e-09	0.256228	0.182	0.09	2.9e-05	1	PTH2	Bipolar / Amacrine Cells
ANXA5	9.73e-16	0.254912	0.334	0.176	1.98e-11	1	ANXA5	Bipolar / Amacrine Cells
KCNAB1	2.78e-15	0.254645	0.369	0.208	5.67e-11	1	KCNAB1	Bipolar / Amacrine Cells
INSM1	2.28e-14	0.252994	0.419	0.249	4.64e-10	1	INSM1	Bipolar / Amacrine Cells
POLR2L	1.09e-13	0.252307	0.729	0.56	2.22e-09	1	POLR2L	Bipolar / Amacrine Cells
FAM213A	7.69e-17	0.250494	0.588	0.386	1.57e-12	1	FAM213A	Bipolar / Amacrine Cells
ISL1	3.27e-116	1.04622	0.664	0.18	6.66e-112	2	ISL1	ON Cone Bipolar Cells
ANK3	7.01e-70	0.714922	0.865	0.511	1.43e-65	2	ANK3	ON Cone Bipolar Cells
GNAO1	1.79e-68	0.656702	0.555	0.192	3.64e-64	2	GNAO1	ON Cone Bipolar Cells
CCDC88A	1.02e-57	0.639058	0.863	0.554	2.08e-53	2	CCDC88A	ON Cone Bipolar Cells
GRID2	9.16e-40	0.626663	0.36	0.125	1.86e-35	2	GRID2	ON Cone Bipolar Cells
TMEM196	4.68e-47	0.611729	0.398	0.132	9.53e-43	2	TMEM196	ON Cone Bipolar Cells
LMO4	1.57e-31	0.611603	0.615	0.373	3.2e-27	2	LMO4	ON Cone Bipolar Cells
VSTM2A	2.41e-58	0.60682	0.608	0.25	4.9e-54	2	VSTM2A	ON Cone Bipolar Cells
CACNA2D3	2.16e-49	0.570445	0.287	0.064	4.39e-45	2	CACNA2D3	ON Cone Bipolar Cells
GRM6	1.12e-45	0.54268	0.518	0.218	2.28e-41	2	GRM6	ON Cone Bipolar Cells
SERPINI1	1e-27	0.541939	0.362	0.159	2.05e-23	2	SERPINI1	ON Cone Bipolar Cells
TRNP1	8.39e-53	0.540932	0.351	0.09	1.71e-48	2	TRNP1	ON Cone Bipolar Cells
PRDM8	1.01e-36	0.540138	0.734	0.47	2.05e-32	2	PRDM8	ON Cone Bipolar Cells
TMEM176B	1.88e-28	0.503691	0.443	0.214	3.82e-24	2	TMEM176B	ON Cone Bipolar Cells
CALM1	3.13e-43	0.487645	0.931	0.821	6.38e-39	2	CALM1	ON Cone Bipolar Cells
TMEM2151	1.84e-43	0.461418	0.694	0.344	3.74e-39	2	TMEM215	ON Cone Bipolar Cells
SYNE1	7.2e-28	0.456794	0.463	0.228	1.47e-23	2	SYNE1	ON Cone Bipolar Cells
CCDC136	4.27e-33	0.454482	0.31	0.106	8.7e-29	2	CCDC136	ON Cone Bipolar Cells
TTC9B	3.35e-34	0.441708	0.336	0.121	6.82e-30	2	TTC9B	ON Cone Bipolar Cells
FSTL5	2.38e-31	0.437343	0.88	0.655	4.84e-27	2	FSTL5	ON Cone Bipolar Cells
NDNF	8.48e-30	0.430747	0.454	0.216	1.73e-25	2	NDNF	ON Cone Bipolar Cells
PCP2	6.33e-44	0.424784	0.865	0.515	1.29e-39	2	PCP2	ON Cone Bipolar Cells
APLP2	1.94e-23	0.418633	0.73	0.557	3.95e-19	2	APLP2	ON Cone Bipolar Cells
KCNIP2	1.92e-38	0.417814	0.236	0.055	3.92e-34	2	KCNIP2	ON Cone Bipolar Cells
LPGAT1	5.81e-25	0.417676	0.587	0.37	1.18e-20	2	LPGAT1	ON Cone Bipolar Cells
KHDRBS3	6.35e-25	0.406235	0.488	0.266	1.29e-20	2	KHDRBS3	ON Cone Bipolar Cells
GNG13	4.56e-23	0.404296	0.4	0.202	9.29e-19	2	GNG13	ON Cone Bipolar Cells
SAMSN1	9.35e-25	0.404182	0.514	0.287	1.9e-20	2	SAMSN1	ON Cone Bipolar Cells
ZNF804A	8.55e-24	0.375662	0.495	0.271	1.74e-19	2	ZNF804A	ON Cone Bipolar Cells
DLG2	2.06e-23	0.370438	0.437	0.231	4.2e-19	2	DLG2	ON Cone Bipolar Cells
DOK6	4.39e-27	0.370265	0.644	0.4	8.94e-23	2	DOK6	ON Cone Bipolar Cells
PPP2R2B	3.12e-26	0.368448	0.4	0.186	6.35e-22	2	PPP2R2B	ON Cone Bipolar Cells
PRELID2	8.75e-24	0.366069	0.278	0.11	1.78e-19	2	PRELID2	ON Cone Bipolar Cells
VSTM2B	1.8e-29	0.358944	0.253	0.078	3.67e-25	2	VSTM2B	ON Cone Bipolar Cells
EEF1B2	4.37e-30	0.35058	0.934	0.835	8.9e-26	2	EEF1B2	ON Cone Bipolar Cells
PLCD4	1.64e-26	0.34952	0.319	0.127	3.33e-22	2	PLCD4	ON Cone Bipolar Cells
ARID5B	1.29e-19	0.348906	0.512	0.31	2.62e-15	2	ARID5B	ON Cone Bipolar Cells
CA10	2.31e-21	0.342337	0.627	0.401	4.71e-17	2	CA10	ON Cone Bipolar Cells
GPR37	4.11e-15	0.326794	0.448	0.292	8.38e-11	2	GPR37	ON Cone Bipolar Cells
SNTG1	4.59e-17	0.317957	0.4	0.219	9.36e-13	2	SNTG1	ON Cone Bipolar Cells
SLC5A3	6.36e-21	0.309899	0.386	0.192	1.29e-16	2	SLC5A3	ON Cone Bipolar Cells
PLXDC1	3.51e-16	0.30772	0.493	0.311	7.14e-12	2	PLXDC1	ON Cone Bipolar Cells
ADGRL2	3.01e-18	0.305929	0.54	0.332	6.12e-14	2	ADGRL2	ON Cone Bipolar Cells
PRKCA	2.65e-19	0.305178	0.3	0.137	5.41e-15	2	PRKCA	ON Cone Bipolar Cells
DGKE	1.6e-16	0.301719	0.379	0.213	3.25e-12	2	DGKE	ON Cone Bipolar Cells
NME1	5.19e-15	0.292416	0.666	0.516	1.06e-10	2	NME1	ON Cone Bipolar Cells
DOK5	8.59e-14	0.291868	0.22	0.103	1.75e-09	2	DOK5	ON Cone Bipolar Cells
RFLNB	8.44e-17	0.288075	0.235	0.1	1.72e-12	2	RFLNB	ON Cone Bipolar Cells
PRKCE	2.5e-25	0.28696	0.18	0.047	5.08e-21	2	PRKCE	ON Cone Bipolar Cells
HHATL	5.91e-31	0.285096	0.18	0.037	1.2e-26	2	HHATL	ON Cone Bipolar Cells
WNT5A	1.63e-27	0.283257	0.152	0.03	3.32e-23	2	WNT5A	ON Cone Bipolar Cells
AC010478.1	3.01e-23	0.281833	0.199	0.061	6.14e-19	2	AC010478.1	ON Cone Bipolar Cells
TRPM1	2.1e-20	0.279602	0.205	0.07	4.27e-16	2	TRPM1	ON Cone Bipolar Cells
KIF5C	2.18e-13	0.272819	0.724	0.597	4.44e-09	2	KIF5C	ON Cone Bipolar Cells
RGS8	1.42e-14	0.272069	0.317	0.173	2.89e-10	2	RGS8	ON Cone Bipolar Cells
PCP4	1.24e-05	0.269901	0.426	0.33	0.251602	2	PCP4	ON Cone Bipolar Cells
IGF1	7.78e-13	0.265564	0.334	0.186	1.58e-08	2	IGF1	ON Cone Bipolar Cells
RPL34	2.12e-46	0.263548	0.998	0.991	4.31e-42	2	RPL34	ON Cone Bipolar Cells
MTUS2	1.65e-17	0.26288	0.231	0.094	3.36e-13	2	MTUS2	ON Cone Bipolar Cells
PCP4L1	1.87e-22	0.259829	0.167	0.044	3.8e-18	2	PCP4L1	ON Cone Bipolar Cells
CCDC13	3.93e-24	0.259429	0.144	0.031	8e-20	2	CCDC13	ON Cone Bipolar Cells
AC087855.1	2.71e-20	0.25823	0.139	0.034	5.53e-16	2	AC087855.1	ON Cone Bipolar Cells
KCNMA1	2.19e-12	0.258067	0.463	0.307	4.45e-08	2	KCNMA1	ON Cone Bipolar Cells
ENO3	1.19e-15	0.256543	0.191	0.076	2.42e-11	2	ENO3	ON Cone Bipolar Cells
RAB3IP	8.74e-11	0.256203	0.405	0.266	1.78e-06	2	RAB3IP	ON Cone Bipolar Cells
SAMD5	1.51e-19	0.25545	0.195	0.065	3.07e-15	2	SAMD5	ON Cone Bipolar Cells
RPS29	4.77e-41	0.254765	0.998	0.991	9.72e-37	2	RPS29	ON Cone Bipolar Cells
TRPM3	8.92e-18	0.254432	0.169	0.056	1.82e-13	2	TRPM3	ON Cone Bipolar Cells
LRRC53	4.15e-16	0.250031	0.129	0.037	8.45e-12	2	LRRC53	ON Cone Bipolar Cells
PCP21	1.31e-73	1.10033	0.935	0.535	2.67e-69	3	PCP2	Bipolar / Amacrine Cells
VSTM2A1	2.43e-76	0.756717	0.752	0.26	4.95e-72	3	VSTM2A	Bipolar / Amacrine Cells
SAMSN11	1.73e-61	0.677989	0.723	0.275	3.51e-57	3	SAMSN1	Bipolar / Amacrine Cells
ADGRL21	2.91e-48	0.616573	0.711	0.324	5.92e-44	3	ADGRL2	Bipolar / Amacrine Cells
RGS161	3.73e-39	0.526876	0.976	0.768	7.6e-35	3	RGS16	Bipolar / Amacrine Cells
CSRP21	2.51e-37	0.5238	0.973	0.749	5.11e-33	3	CSRP2	Bipolar / Amacrine Cells
LMO41	1.27e-17	0.50499	0.602	0.397	2.59e-13	3	LMO4	Bipolar / Amacrine Cells
KLHL351	4.11e-27	0.495729	0.522	0.249	8.37e-23	3	KLHL35	Bipolar / Amacrine Cells
FRMD3	1.43e-33	0.491372	0.584	0.263	2.91e-29	3	FRMD3	Bipolar / Amacrine Cells
ST18	4.21e-29	0.484378	0.572	0.284	8.58e-25	3	ST18	Bipolar / Amacrine Cells
CNTN4	1.66e-38	0.455738	0.428	0.137	3.37e-34	3	CNTN4	Bipolar / Amacrine Cells
NFIB	2.95e-23	0.448593	0.726	0.466	6.01e-19	3	NFIB	Bipolar / Amacrine Cells
TUBA4A	3.92e-24	0.445011	0.643	0.361	7.97e-20	3	TUBA4A	Bipolar / Amacrine Cells
MEIS21	3.28e-10	0.382456	0.569	0.406	6.69e-06	3	MEIS2	Bipolar / Amacrine Cells
SNTG11	1.16e-15	0.375233	0.434	0.23	2.37e-11	3	SNTG1	Bipolar / Amacrine Cells
PDZRN3	3.04e-24	0.363778	0.271	0.086	6.2e-20	3	PDZRN3	Bipolar / Amacrine Cells
PPIC	1.28e-32	0.363127	0.221	0.045	2.6e-28	3	PPIC	Bipolar / Amacrine Cells
CCDC88A1	2.87e-17	0.361504	0.794	0.593	5.84e-13	3	CCDC88A	Bipolar / Amacrine Cells
PIK3R11	3.47e-15	0.361384	0.799	0.631	7.06e-11	3	PIK3R1	Bipolar / Amacrine Cells
CADM11	1.89e-23	0.352455	0.956	0.799	3.86e-19	3	CADM1	Bipolar / Amacrine Cells
KCNJ2	2.74e-15	0.32078	0.227	0.088	5.57e-11	3	KCNJ2	Bipolar / Amacrine Cells
SYNE11	2.31e-14	0.315815	0.445	0.252	4.7e-10	3	SYNE1	Bipolar / Amacrine Cells
NRP2	3.05e-11	0.307496	0.351	0.196	6.22e-07	3	NRP2	Bipolar / Amacrine Cells
SCN1B1	5.77e-18	0.304343	0.386	0.18	1.17e-13	3	SCN1B	Bipolar / Amacrine Cells
FAM89A1	8.85e-06	0.297558	0.434	0.314	0.180284	3	FAM89A	Bipolar / Amacrine Cells
SYT4	1.25e-13	0.28636	0.342	0.17	2.55e-09	3	SYT4	Bipolar / Amacrine Cells
FXYD7	6.69e-12	0.282303	0.245	0.112	1.36e-07	3	FXYD7	Bipolar / Amacrine Cells
SOX111	1.15e-10	0.279653	0.72	0.524	2.33e-06	3	SOX11	Bipolar / Amacrine Cells
NFIA1	1.46e-06	0.275615	0.263	0.161	0.0297535	3	NFIA	Bipolar / Amacrine Cells
CADM2	2.05e-10	0.274967	0.782	0.599	4.17e-06	3	CADM2	Bipolar / Amacrine Cells
ZNF804A1	7.68e-11	0.273807	0.478	0.295	1.56e-06	3	ZNF804A	Bipolar / Amacrine Cells
GABRR2	2.42e-13	0.27038	0.28	0.129	4.92e-09	3	GABRR2	Bipolar / Amacrine Cells
EFR3A	6.95e-11	0.267218	0.499	0.314	1.42e-06	3	EFR3A	Bipolar / Amacrine Cells
SACS1	6.93e-08	0.265216	0.422	0.291	0.00141056	3	SACS	Bipolar / Amacrine Cells
PDLIM41	3.64e-09	0.264544	0.363	0.222	7.4e-05	3	PDLIM4	Bipolar / Amacrine Cells
HPCA	3.98e-09	0.264395	0.593	0.429	8.11e-05	3	HPCA	Bipolar / Amacrine Cells
C11orf961	5.18e-06	0.258372	0.404	0.286	0.105492	3	C11orf96	Bipolar / Amacrine Cells
NDNF1	3.86e-10	0.257105	0.407	0.246	7.87e-06	3	NDNF	Bipolar / Amacrine Cells
DACH11	5.15e-11	0.252634	0.493	0.314	1.05e-06	3	DACH1	Bipolar / Amacrine Cells
KCNMA11	5.07e-10	0.251134	0.487	0.317	1.03e-05	3	KCNMA1	Bipolar / Amacrine Cells
MT-CO1	7.4e-19	0.250388	0.994	0.999	1.51e-14	3	MT-CO1	Bipolar / Amacrine Cells
ISL11	4.92e-74	1.55786	0.93	0.254	1e-69	4	ISL1	Rod Bipolar Cells
PCP41	9.52e-46	1.27109	0.851	0.326	1.94e-41	4	PCP4	Rod Bipolar Cells
CALM11	4.39e-49	1.1707	0.991	0.837	8.94e-45	4	CALM1	Rod Bipolar Cells
TTC32	2.78e-52	1.10016	0.711	0.176	5.67e-48	4	TTC32	Rod Bipolar Cells
EDIL3	2.61e-65	0.995682	0.588	0.089	5.31e-61	4	EDIL3	Rod Bipolar Cells
CCDC1361	1.17e-43	0.98738	0.579	0.129	2.39e-39	4	CCDC136	Rod Bipolar Cells
GNAO11	1.26e-47	0.985178	0.807	0.245	2.57e-43	4	GNAO1	Rod Bipolar Cells
NTNG1	5.85e-110	0.972321	0.474	0.026	1.19e-105	4	NTNG1	Rod Bipolar Cells
CXCL14	4.37e-50	0.961202	0.43	0.059	8.89e-46	4	CXCL14	Rod Bipolar Cells
TRNP11	3.8e-56	0.932644	0.64	0.122	7.75e-52	4	TRNP1	Rod Bipolar Cells
SAMD51	1.78e-61	0.924983	0.526	0.073	3.63e-57	4	SAMD5	Rod Bipolar Cells
GNG131	1.07e-35	0.91863	0.702	0.222	2.19e-31	4	GNG13	Rod Bipolar Cells
AC087855.11	7.8e-91	0.91566	0.482	0.036	1.59e-86	4	AC087855.1	Rod Bipolar Cells
ZBTB20	1.85e-22	0.894225	0.693	0.326	3.76e-18	4	ZBTB20	Rod Bipolar Cells
PRKCA1	1.44e-42	0.885794	0.623	0.151	2.93e-38	4	PRKCA	Rod Bipolar Cells
SYNE12	2.41e-30	0.884732	0.711	0.258	4.9e-26	4	SYNE1	Rod Bipolar Cells
PLCD41	9.61e-39	0.805343	0.596	0.148	1.96e-34	4	PLCD4	Rod Bipolar Cells
CRABP2	2.45e-21	0.780023	0.57	0.213	5e-17	4	CRABP2	Rod Bipolar Cells
TMEM2152	4.04e-30	0.766982	0.886	0.397	8.24e-26	4	TMEM215	Rod Bipolar Cells
CPLX31	1.05e-18	0.739611	0.763	0.408	2.13e-14	4	CPLX3	Rod Bipolar Cells
APLP21	3.42e-19	0.710504	0.851	0.582	6.96e-15	4	APLP2	Rod Bipolar Cells
DGKE1	3.58e-23	0.686345	0.605	0.231	7.29e-19	4	DGKE	Rod Bipolar Cells
AP3S1	7.14e-23	0.666477	0.649	0.271	1.45e-18	4	AP3S1	Rod Bipolar Cells
MRPS6	2.7e-20	0.664191	0.789	0.434	5.49e-16	4	MRPS6	Rod Bipolar Cells
FAM13C	1.06e-27	0.658333	0.412	0.094	2.17e-23	4	FAM13C	Rod Bipolar Cells
GRM61	4.97e-20	0.653123	0.632	0.266	1.01e-15	4	GRM6	Rod Bipolar Cells
TTC9B1	1.1e-27	0.650038	0.535	0.149	2.23e-23	4	TTC9B	Rod Bipolar Cells
RGS7	9.31e-41	0.645548	0.307	0.035	1.9e-36	4	RGS7	Rod Bipolar Cells
PCP4L11	9.62e-28	0.640654	0.325	0.058	1.96e-23	4	PCP4L1	Rod Bipolar Cells
RD3L	6.17e-37	0.634907	0.351	0.052	1.26e-32	4	RD3L	Rod Bipolar Cells
EEF1B21	1.44e-29	0.629795	1	0.85	2.94e-25	4	EEF1B2	Rod Bipolar Cells
PPP2R2B1	7.51e-22	0.624265	0.588	0.215	1.53e-17	4	PPP2R2B	Rod Bipolar Cells
TRPM11	8.59e-29	0.623725	0.395	0.085	1.75e-24	4	TRPM1	Rod Bipolar Cells
KIF21A	2.2e-15	0.621713	0.702	0.402	4.47e-11	4	KIF21A	Rod Bipolar Cells
SERPINI11	1.02e-09	0.61699	0.404	0.193	2.07e-05	4	SERPINI1	Rod Bipolar Cells
HHATL1	2.91e-35	0.585882	0.351	0.055	5.94e-31	4	HHATL	Rod Bipolar Cells
GRM5	1.37e-71	0.585685	0.36	0.024	2.8e-67	4	GRM5	Rod Bipolar Cells
ECEL1	1.63e-19	0.579101	0.535	0.198	3.31e-15	4	ECEL1	Rod Bipolar Cells
AC010478.11	3.1e-25	0.567703	0.36	0.078	6.31e-21	4	AC010478.1	Rod Bipolar Cells
PGM5-AS1	1.88e-17	0.556273	0.281	0.067	3.83e-13	4	PGM5-AS1	Rod Bipolar Cells
NME11	6.06e-15	0.546833	0.798	0.536	1.24e-10	4	NME1	Rod Bipolar Cells
IMPDH1	1.98e-16	0.53787	0.421	0.15	4.03e-12	4	IMPDH1	Rod Bipolar Cells
DAB1	2.69e-20	0.533462	0.43	0.131	5.47e-16	4	DAB1	Rod Bipolar Cells
SLC4A10	7.68e-29	0.527853	0.368	0.071	1.56e-24	4	SLC4A10	Rod Bipolar Cells
TBX2-AS1	3.23e-11	0.527537	0.561	0.297	6.57e-07	4	TBX2-AS1	Rod Bipolar Cells
GNG3	2.65e-13	0.52317	0.351	0.122	5.39e-09	4	GNG3	Rod Bipolar Cells
PWWP2A	2.11e-10	0.522404	0.43	0.204	4.3e-06	4	PWWP2A	Rod Bipolar Cells
RPS24	4.67e-36	0.521445	1	0.994	9.51e-32	4	RPS24	Rod Bipolar Cells
SORL1	5.75e-37	0.519884	0.254	0.026	1.17e-32	4	SORL1	Rod Bipolar Cells
ITM2C	6.68e-15	0.519613	0.904	0.706	1.36e-10	4	ITM2C	Rod Bipolar Cells
PLXDC11	1.07e-12	0.516999	0.614	0.338	2.19e-08	4	PLXDC1	Rod Bipolar Cells
PRKCE1	1.51e-30	0.515204	0.351	0.062	3.08e-26	4	PRKCE	Rod Bipolar Cells
VSTM2B1	8.48e-20	0.512079	0.377	0.104	1.73e-15	4	VSTM2B	Rod Bipolar Cells
DLG21	3.51e-14	0.507845	0.57	0.262	7.15e-10	4	DLG2	Rod Bipolar Cells
PRDM81	2.1e-13	0.503107	0.816	0.513	4.28e-09	4	PRDM8	Rod Bipolar Cells
TMEM1961	1.8e-14	0.493551	0.465	0.176	3.67e-10	4	TMEM196	Rod Bipolar Cells
TBX2	6.08e-16	0.480533	0.667	0.318	1.24e-11	4	TBX2	Rod Bipolar Cells
FSTL51	1.03e-12	0.470774	0.921	0.693	2.09e-08	4	FSTL5	Rod Bipolar Cells
RPLP0	1.7e-21	0.464562	1	0.951	3.45e-17	4	RPLP0	Rod Bipolar Cells
SLC5A31	1.63e-14	0.462256	0.526	0.22	3.31e-10	4	SLC5A3	Rod Bipolar Cells
ABLIM1	1.59e-14	0.452846	0.325	0.1	3.24e-10	4	ABLIM1	Rod Bipolar Cells
VDAC1	1.96e-13	0.450712	0.921	0.714	4e-09	4	VDAC1	Rod Bipolar Cells
MMD	2.27e-10	0.436433	0.386	0.165	4.63e-06	4	MMD	Rod Bipolar Cells
MTUS21	6.03e-14	0.435385	0.342	0.113	1.23e-09	4	MTUS2	Rod Bipolar Cells
RYR2	9.04e-43	0.435159	0.237	0.018	1.84e-38	4	RYR2	Rod Bipolar Cells
KHDRBS31	1.07e-11	0.435009	0.588	0.301	2.19e-07	4	KHDRBS3	Rod Bipolar Cells
FAU	7.84e-27	0.434188	0.991	0.977	1.6e-22	4	FAU	Rod Bipolar Cells
CCDC131	1.1e-26	0.434084	0.281	0.045	2.24e-22	4	CCDC13	Rod Bipolar Cells
CCDC88A2	4.67e-12	0.433429	0.868	0.609	9.52e-08	4	CCDC88A	Rod Bipolar Cells
PPARGC1B	3.37e-31	0.432119	0.272	0.036	6.86e-27	4	PPARGC1B	Rod Bipolar Cells
COX7A2	8.36e-15	0.431044	0.974	0.869	1.7e-10	4	COX7A2	Rod Bipolar Cells
ATP6V1F	4.72e-12	0.430278	0.912	0.666	9.62e-08	4	ATP6V1F	Rod Bipolar Cells
MDH1	1.69e-11	0.428482	0.825	0.534	3.44e-07	4	MDH1	Rod Bipolar Cells
LPGAT11	1.23e-09	0.425705	0.658	0.405	2.51e-05	4	LPGAT1	Rod Bipolar Cells
RAB3IP1	1.26e-13	0.424065	0.605	0.281	2.56e-09	4	RAB3IP	Rod Bipolar Cells
TMEM176B1	1e-07	0.420873	0.465	0.254	0.00204082	4	TMEM176B	Rod Bipolar Cells
RPSA	6.11e-20	0.414929	0.991	0.957	1.25e-15	4	RPSA	Rod Bipolar Cells
FGF12	1.48e-38	0.41211	0.254	0.024	3.02e-34	4	FGF12	Rod Bipolar Cells
PRICKLE1	1.91e-21	0.410861	0.237	0.041	3.88e-17	4	PRICKLE1	Rod Bipolar Cells
RPS18	6.94e-29	0.408756	1	0.997	1.41e-24	4	RPS18	Rod Bipolar Cells
FMNL2	4.85e-14	0.407935	0.333	0.105	9.87e-10	4	FMNL2	Rod Bipolar Cells
LRTM1	1.15e-07	0.400696	0.202	0.068	0.0023475	4	LRTM1	Rod Bipolar Cells
B3GNT2	3.09e-13	0.398866	0.272	0.079	6.29e-09	4	B3GNT2	Rod Bipolar Cells
KCNH5	1.94e-27	0.398261	0.219	0.027	3.95e-23	4	KCNH5	Rod Bipolar Cells
ATP5MC1	1.14e-10	0.395586	0.789	0.558	2.32e-06	4	ATP5MC1	Rod Bipolar Cells
LRRTM4	8.54e-24	0.394439	0.281	0.05	1.74e-19	4	LRRTM4	Rod Bipolar Cells
EPB41L4A-AS1	1.35e-06	0.393364	0.825	0.685	0.0274628	4	EPB41L4A-AS1	Rod Bipolar Cells
VSX2	4.92e-10	0.392282	0.86	0.631	1e-05	4	VSX2	Rod Bipolar Cells
TENT5A	2.47e-16	0.391963	0.333	0.092	5.03e-12	4	TENT5A	Rod Bipolar Cells
AC091138.1	6.85e-12	0.385158	0.421	0.171	1.39e-07	4	AC091138.1	Rod Bipolar Cells
RPS8	2.1e-27	0.3846	1	0.993	4.29e-23	4	RPS8	Rod Bipolar Cells
COX6A1	3.22e-11	0.384358	0.947	0.808	6.55e-07	4	COX6A1	Rod Bipolar Cells
RPS14	1.9e-25	0.381026	0.991	0.985	3.87e-21	4	RPS14	Rod Bipolar Cells
SYBU	2.54e-15	0.378408	0.377	0.118	5.16e-11	4	SYBU	Rod Bipolar Cells
RPL3	1.54e-23	0.375992	1	0.993	3.13e-19	4	RPL3	Rod Bipolar Cells
MZT2B	3.49e-11	0.375144	0.93	0.752	7.11e-07	4	MZT2B	Rod Bipolar Cells
ADCY1	2.15e-09	0.373921	0.228	0.076	4.37e-05	4	ADCY1	Rod Bipolar Cells
RPS21	1.63e-18	0.373618	0.991	0.969	3.33e-14	4	RPS21	Rod Bipolar Cells
RPL9	4.4e-24	0.373016	1	0.985	8.97e-20	4	RPL9	Rod Bipolar Cells
PTPRM	3.96e-30	0.37227	0.202	0.02	8.07e-26	4	PTPRM	Rod Bipolar Cells
SEM1	8.1e-08	0.370807	0.851	0.685	0.00164858	4	SEM1	Rod Bipolar Cells
HNRNPA1	4.95e-13	0.369644	0.965	0.922	1.01e-08	4	HNRNPA1	Rod Bipolar Cells
RPS27A	1.1e-23	0.369308	0.991	0.989	2.25e-19	4	RPS27A	Rod Bipolar Cells
DGKI	3.33e-36	0.369079	0.228	0.021	6.78e-32	4	DGKI	Rod Bipolar Cells
RPL35A	4.16e-24	0.365832	1	0.991	8.46e-20	4	RPL35A	Rod Bipolar Cells
RPS19	2.13e-24	0.364683	0.991	0.991	4.34e-20	4	RPS19	Rod Bipolar Cells
PRELID21	1.52e-06	0.362589	0.298	0.139	0.0310345	4	PRELID2	Rod Bipolar Cells
HMGB2	3.97e-06	0.356985	0.728	0.509	0.0808554	4	HMGB2	Rod Bipolar Cells
RPS3	2.51e-21	0.356504	1	0.985	5.12e-17	4	RPS3	Rod Bipolar Cells
CNPY3	3.99e-09	0.355965	0.36	0.158	8.14e-05	4	CNPY3	Rod Bipolar Cells
FOXN3	5.94e-07	0.353995	0.605	0.385	0.0120987	4	FOXN3	Rod Bipolar Cells
RGS81	5.17e-09	0.350756	0.412	0.194	0.000105196	4	RGS8	Rod Bipolar Cells
KCNIP21	8.35e-09	0.349132	0.246	0.087	0.000169941	4	KCNIP2	Rod Bipolar Cells
RPS291	1.91e-22	0.345876	0.991	0.992	3.9e-18	4	RPS29	Rod Bipolar Cells
EPHX1	4.29e-09	0.345268	0.281	0.108	8.73e-05	4	EPHX1	Rod Bipolar Cells
RPL15	1.58e-22	0.343571	1	0.988	3.22e-18	4	RPL15	Rod Bipolar Cells
PTPRG	2.06e-12	0.342531	0.316	0.104	4.19e-08	4	PTPRG	Rod Bipolar Cells
SHTN1	1.31e-07	0.342319	0.421	0.215	0.00267196	4	SHTN1	Rod Bipolar Cells
EIF3L	4.98e-07	0.340872	0.789	0.641	0.0101501	4	EIF3L	Rod Bipolar Cells
PCLO	1.63e-05	0.339275	0.518	0.347	0.331008	4	PCLO	Rod Bipolar Cells
EEF1A1	4.14e-25	0.334814	1	0.998	8.43e-21	4	EEF1A1	Rod Bipolar Cells
RPS5	1.95e-18	0.333586	1	0.959	3.96e-14	4	RPS5	Rod Bipolar Cells
RPL5	4.71e-19	0.333256	0.991	0.985	9.59e-15	4	RPL5	Rod Bipolar Cells
SNAP25	3.52e-05	0.332463	0.605	0.432	0.716387	4	SNAP25	Rod Bipolar Cells
UQCR11	1.76e-06	0.330595	0.798	0.651	0.035812	4	UQCR11	Rod Bipolar Cells
SPTBN1	3.07e-06	0.328062	0.474	0.283	0.0624226	4	SPTBN1	Rod Bipolar Cells
HIST3H2A	2.88e-06	0.327769	0.465	0.272	0.0585477	4	HIST3H2A	Rod Bipolar Cells
ENO31	4.83e-11	0.326766	0.281	0.092	9.84e-07	4	ENO3	Rod Bipolar Cells
RPL26	2.26e-19	0.322988	0.991	0.99	4.61e-15	4	RPL26	Rod Bipolar Cells
C12orf57	6.63e-08	0.321735	0.868	0.667	0.00134919	4	C12orf57	Rod Bipolar Cells
HMGXB4	5.2e-07	0.32143	0.491	0.289	0.0105864	4	HMGXB4	Rod Bipolar Cells
COX17	8.5e-07	0.318418	0.833	0.637	0.0173071	4	COX17	Rod Bipolar Cells
RPS15	1.9e-20	0.317175	0.991	0.988	3.87e-16	4	RPS15	Rod Bipolar Cells
FBXO34	1.99e-10	0.316714	0.36	0.142	4.06e-06	4	FBXO34	Rod Bipolar Cells
RPS28	4.36e-22	0.31577	1	0.991	8.87e-18	4	RPS28	Rod Bipolar Cells
PRUNE2	5.49e-10	0.314969	0.246	0.081	1.12e-05	4	PRUNE2	Rod Bipolar Cells
RPL23A	2.02e-13	0.31473	1	0.958	4.12e-09	4	RPL23A	Rod Bipolar Cells
SOD1	1.8e-07	0.314521	0.921	0.785	0.00366439	4	SOD1	Rod Bipolar Cells
RPL341	3.88e-17	0.313502	0.991	0.992	7.9e-13	4	RPL34	Rod Bipolar Cells
ST6GALNAC5	4.35e-19	0.312093	0.202	0.033	8.87e-15	4	ST6GALNAC5	Rod Bipolar Cells
CXCR4	1.06e-07	0.311479	0.281	0.114	0.00215135	4	CXCR4	Rod Bipolar Cells
ARID5B1	6.65e-07	0.311341	0.57	0.344	0.0135348	4	ARID5B	Rod Bipolar Cells
FBXW11	7.71e-07	0.310441	0.596	0.386	0.0156962	4	FBXW11	Rod Bipolar Cells
TIMM17B	6.48e-07	0.310089	0.535	0.315	0.0132001	4	TIMM17B	Rod Bipolar Cells
RPL39	3.04e-19	0.30968	1	0.995	6.2e-15	4	RPL39	Rod Bipolar Cells
OSBPL9	4.11e-06	0.309323	0.491	0.304	0.0836922	4	OSBPL9	Rod Bipolar Cells
GUCY1A1	9.72e-07	0.30899	0.421	0.228	0.0197944	4	GUCY1A1	Rod Bipolar Cells
DSEL	1.37e-11	0.308455	0.289	0.091	2.78e-07	4	DSEL	Rod Bipolar Cells
RPL18	7.52e-19	0.307611	0.982	0.988	1.53e-14	4	RPL18	Rod Bipolar Cells
ANOS1	7.15e-14	0.306279	0.158	0.028	1.46e-09	4	ANOS1	Rod Bipolar Cells
NDUFA2	7.1e-08	0.303406	0.772	0.523	0.00144645	4	NDUFA2	Rod Bipolar Cells
NDUFA4	1.19e-10	0.303388	1	0.915	2.43e-06	4	NDUFA4	Rod Bipolar Cells
ACTN1	4.06e-05	0.302991	0.377	0.229	0.82673	4	ACTN1	Rod Bipolar Cells
C12orf75	4.06e-12	0.300977	0.237	0.065	8.27e-08	4	C12orf75	Rod Bipolar Cells
RNF152	2.47e-09	0.297387	0.228	0.075	5.03e-05	4	RNF152	Rod Bipolar Cells
SPOCK3	5.58e-12	0.295476	0.184	0.042	1.14e-07	4	SPOCK3	Rod Bipolar Cells
COX8A	0.000108944	0.293875	0.86	0.73	1	4	COX8A	Rod Bipolar Cells
CLMN	1.41e-06	0.2934	0.404	0.214	0.0286517	4	CLMN	Rod Bipolar Cells
VAMP2	2.17e-07	0.292913	0.947	0.828	0.00441097	4	VAMP2	Rod Bipolar Cells
CABP1	5.04e-16	0.292411	0.175	0.029	1.03e-11	4	CABP1	Rod Bipolar Cells
KLHL8	2.13e-07	0.292151	0.386	0.192	0.00434084	4	KLHL8	Rod Bipolar Cells
RAB3A	3.57e-05	0.290673	0.386	0.228	0.727757	4	RAB3A	Rod Bipolar Cells
RPL7A	5.5e-15	0.290098	0.991	0.986	1.12e-10	4	RPL7A	Rod Bipolar Cells
SMIM26	1.25e-05	0.289382	0.754	0.605	0.253552	4	SMIM26	Rod Bipolar Cells
ROMO1	2.79e-05	0.289243	0.702	0.589	0.568307	4	ROMO1	Rod Bipolar Cells
RPL29	5.42e-14	0.289214	0.991	0.985	1.1e-09	4	RPL29	Rod Bipolar Cells
SORCS1	2.12e-11	0.289093	0.254	0.076	4.33e-07	4	SORCS1	Rod Bipolar Cells
SLC35F1	3.8e-10	0.288676	0.333	0.128	7.74e-06	4	SLC35F1	Rod Bipolar Cells
COX4I1	2.78e-09	0.288334	0.991	0.914	5.67e-05	4	COX4I1	Rod Bipolar Cells
RPS2	2.01e-17	0.286636	1	0.996	4.09e-13	4	RPS2	Rod Bipolar Cells
GABRR1	8.13e-06	0.284558	0.289	0.14	0.165596	4	GABRR1	Rod Bipolar Cells
RPS3A	2.2e-19	0.28438	0.991	0.995	4.48e-15	4	RPS3A	Rod Bipolar Cells
ASIC4	1.82e-07	0.284231	0.325	0.145	0.0037045	4	ASIC4	Rod Bipolar Cells
DDT	9.94e-07	0.283379	0.544	0.332	0.0202491	4	DDT	Rod Bipolar Cells
RPL10A	1.42e-12	0.281502	1	0.971	2.89e-08	4	RPL10A	Rod Bipolar Cells
DRG1	2.21e-05	0.281429	0.351	0.2	0.449774	4	DRG1	Rod Bipolar Cells
HLTF	0.000250225	0.280712	0.43	0.293	1	4	HLTF	Rod Bipolar Cells
RPL27A	1.05e-10	0.276946	0.982	0.973	2.14e-06	4	RPL27A	Rod Bipolar Cells
KCNJ6	1.19e-47	0.276895	0.149	0.004	2.43e-43	4	KCNJ6	Rod Bipolar Cells
NQO1	7.62e-18	0.276778	0.158	0.022	1.55e-13	4	NQO1	Rod Bipolar Cells
RPS23	1.98e-17	0.276088	1	0.993	4.04e-13	4	RPS23	Rod Bipolar Cells
NACA	4.97e-13	0.275585	1	0.984	1.01e-08	4	NACA	Rod Bipolar Cells
RPL36	6.97e-13	0.275505	1	0.988	1.42e-08	4	RPL36	Rod Bipolar Cells
RPL37A	9.12e-17	0.274455	1	0.996	1.86e-12	4	RPL37A	Rod Bipolar Cells
RAB5C	4.76e-05	0.273834	0.491	0.322	0.970067	4	RAB5C	Rod Bipolar Cells
CDO1	2.34e-05	0.273672	0.298	0.153	0.477215	4	CDO1	Rod Bipolar Cells
AC073332.1	5.6e-14	0.273153	0.149	0.025	1.14e-09	4	AC073332.1	Rod Bipolar Cells
SDHA	0.000247019	0.272557	0.386	0.248	1	4	SDHA	Rod Bipolar Cells
AP1S2	5.54e-05	0.270951	0.421	0.262	1	4	AP1S2	Rod Bipolar Cells
TMEM176A	0.000112793	0.270746	0.237	0.118	1	4	TMEM176A	Rod Bipolar Cells
PGM5	2.25e-05	0.27067	0.211	0.092	0.458069	4	PGM5	Rod Bipolar Cells
C8orf59	0.000187416	0.269827	0.684	0.568	1	4	C8orf59	Rod Bipolar Cells
PTPN3	1.14e-16	0.269576	0.132	0.016	2.31e-12	4	PTPN3	Rod Bipolar Cells
CCSER2	5.57e-05	0.269449	0.465	0.291	1	4	CCSER2	Rod Bipolar Cells
FAM171B1	2e-05	0.269275	0.421	0.244	0.406601	4	FAM171B	Rod Bipolar Cells
CITED2	3.37e-05	0.268115	0.254	0.123	0.686108	4	CITED2	Rod Bipolar Cells
FAM20C	1.78e-06	0.26797	0.211	0.083	0.0362469	4	FAM20C	Rod Bipolar Cells
RPL11	1.32e-15	0.265952	0.991	0.991	2.68e-11	4	RPL11	Rod Bipolar Cells
TMEM258	2.2e-05	0.265898	0.851	0.65	0.448555	4	TMEM258	Rod Bipolar Cells
RPL4	1.91e-07	0.26508	0.974	0.883	0.00388943	4	RPL4	Rod Bipolar Cells
MGST3	6.2e-05	0.264767	0.807	0.638	1	4	MGST3	Rod Bipolar Cells
NIF3L1	1.27e-05	0.264601	0.202	0.085	0.259469	4	NIF3L1	Rod Bipolar Cells
PTPRT	2.53e-31	0.26213	0.14	0.008	5.15e-27	4	PTPRT	Rod Bipolar Cells
ATP5MC2	8.06e-08	0.262102	0.956	0.876	0.00164126	4	ATP5MC2	Rod Bipolar Cells
RCAN1	2.58e-10	0.261697	0.228	0.068	5.26e-06	4	RCAN1	Rod Bipolar Cells
APC	6.5e-05	0.261688	0.702	0.513	1	4	APC	Rod Bipolar Cells
C14orf132	3.14e-06	0.261566	0.377	0.198	0.0639796	4	C14orf132	Rod Bipolar Cells
JPH4	0.000108715	0.26146	0.219	0.105	1	4	JPH4	Rod Bipolar Cells
RPS4X	5.57e-12	0.259996	0.982	0.974	1.13e-07	4	RPS4X	Rod Bipolar Cells
AC245297.3	7.14e-07	0.25971	0.307	0.14	0.0145433	4	AC245297.3	Rod Bipolar Cells
SLC16A7	7.66e-05	0.259197	0.158	0.064	1	4	SLC16A7	Rod Bipolar Cells
TSPAN13	3.05e-06	0.25855	0.465	0.256	0.0620472	4	TSPAN13	Rod Bipolar Cells
LSM5	7.12e-05	0.256573	0.57	0.402	1	4	LSM5	Rod Bipolar Cells
RPLP1	2.31e-16	0.256462	1	0.997	4.7e-12	4	RPLP1	Rod Bipolar Cells
NDUFA1	5.65e-05	0.256357	0.842	0.729	1	4	NDUFA1	Rod Bipolar Cells
TBCA	3.48e-06	0.255314	0.939	0.775	0.0708163	4	TBCA	Rod Bipolar Cells
DGUOK	6.93e-05	0.2548	0.649	0.473	1	4	DGUOK	Rod Bipolar Cells
KRT222	1.29e-10	0.253416	0.219	0.061	2.63e-06	4	KRT222	Rod Bipolar Cells
RPS10	1.45e-06	0.253314	0.974	0.894	0.0294316	4	RPS10	Rod Bipolar Cells
TOMM7	1.06e-06	0.25267	0.956	0.888	0.0215412	4	TOMM7	Rod Bipolar Cells
UNC79	2.48e-11	0.250833	0.184	0.044	5.05e-07	4	UNC79	Rod Bipolar Cells
RPL10	9.62e-14	0.250719	1	0.996	1.96e-09	4	RPL10	Rod Bipolar Cells
