# Supplementary material for: Human Retinal Organoids Provide a Suitable Tool for Toxicological Investigations: A Comprehensive Validation Using Drugs and Compounds Affecting the Retina
Source: Stem Cells Transl Med. 2022 Feb 19;11(2):159–77. doi: 10.1093/stcltm/szab010 (PMC8929478; doi:10.1093/stcltm/szab010)
Supplement: szab010_suppl_Supplementary_Table_S5 [file szab010_suppl_supplementary_table_s5.xlsx]

## Sheet: Cluster5_RGCs
Table S5: A full list of highly and differentially expressed genes between the retinal ganglion cell subclusters.
	p_val	avg_logFC	pct.1	pct.2	p_val_adj	cluster	gene	predicted cell fate
GADD45A	2.86274e-80	1.40792	0.701	0.291	5.82968e-76	0	GADD45A	T-Retinal Ganglion Cells
MAFB	7.39319e-46	1.22289	0.405	0.126	1.50555e-41	0	MAFB	T-Retinal Ganglion Cells
DLK1	3.4735e-55	0.892045	0.289	0.046	7.07344e-51	0	DLK1	T-Retinal Ganglion Cells
CXCR4	1.19608e-51	0.857274	0.519	0.187	2.43569e-47	0	CXCR4	T-Retinal Ganglion Cells
DAPL1	7.55863e-21	0.849335	0.544	0.335	1.53924e-16	0	DAPL1	T-Retinal Ganglion Cells
GADD45G	1.93337e-51	0.836612	0.785	0.479	3.93711e-47	0	GADD45G	T-Retinal Ganglion Cells
CNTN2	2.85649e-49	0.754498	0.319	0.067	5.81695e-45	0	CNTN2	T-Retinal Ganglion Cells
NHLH1	1.46603e-67	0.713758	0.44	0.093	2.98542e-63	0	NHLH1	T-Retinal Ganglion Cells
SLC17A6	3.91927e-44	0.709729	0.338	0.085	7.98121e-40	0	SLC17A6	T-Retinal Ganglion Cells
RGS16	5.30032e-12	0.672125	0.593	0.465	1.07936e-07	0	RGS16	T-Retinal Ganglion Cells
EMX1	1.4911e-69	0.639791	0.287	0.028	3.03649e-65	0	EMX1	T-Retinal Ganglion Cells
ATF5	2.17741e-12	0.625198	0.292	0.157	4.43409e-08	0	ATF5	T-Retinal Ganglion Cells
PRSS23	6.66845e-43	0.614779	0.306	0.072	1.35796e-38	0	PRSS23	T-Retinal Ganglion Cells
SSTR2	1.15946e-21	0.597307	0.345	0.15	2.36111e-17	0	SSTR2	T-Retinal Ganglion Cells
TCF4	1.02532e-47	0.578262	0.806	0.437	2.08795e-43	0	TCF4	T-Retinal Ganglion Cells
MIAT	5.95075e-20	0.548086	0.725	0.553	1.21181e-15	0	MIAT	T-Retinal Ganglion Cells
KLHL35	4.69839e-34	0.512038	0.421	0.158	9.56781e-30	0	KLHL35	T-Retinal Ganglion Cells
CHRNA3	5.34058e-42	0.496596	0.343	0.091	1.08756e-37	0	CHRNA3	T-Retinal Ganglion Cells
BTG2	1.02546e-22	0.482617	0.509	0.278	2.08825e-18	0	BTG2	T-Retinal Ganglion Cells
ARL4D	5.31945e-18	0.475409	0.562	0.369	1.08325e-13	0	ARL4D	T-Retinal Ganglion Cells
NEUROD2	2.84766e-22	0.470428	0.278	0.1	5.79897e-18	0	NEUROD2	T-Retinal Ganglion Cells
DDIT4	8.36456e-14	0.467266	0.586	0.424	1.70336e-09	0	DDIT4	T-Retinal Ganglion Cells
INSM1	1.00303e-26	0.461751	0.486	0.239	2.04257e-22	0	INSM1	T-Retinal Ganglion Cells
EBPL	2.52854e-27	0.458104	0.683	0.439	5.14913e-23	0	EBPL	T-Retinal Ganglion Cells
NXPH4	2.17834e-32	0.451393	0.34	0.111	4.43597e-28	0	NXPH4	T-Retinal Ganglion Cells
DDAH2	1.40128e-28	0.448562	0.808	0.61	2.85356e-24	0	DDAH2	T-Retinal Ganglion Cells
NEUROD4	6.64906e-28	0.439707	0.322	0.109	1.35401e-23	0	NEUROD4	T-Retinal Ganglion Cells
SOX11	6.91245e-29	0.431899	0.907	0.723	1.40765e-24	0	SOX11	T-Retinal Ganglion Cells
ASIC1	2.23737e-17	0.428858	0.278	0.12	4.55619e-13	0	ASIC1	T-Retinal Ganglion Cells
CRYBG3	2.31166e-22	0.426363	0.363	0.158	4.70747e-18	0	CRYBG3	T-Retinal Ganglion Cells
IER2	7.96098e-20	0.42599	0.812	0.656	1.62117e-15	0	IER2	T-Retinal Ganglion Cells
JUN	3.08479e-16	0.413421	0.799	0.622	6.28187e-12	0	JUN	T-Retinal Ganglion Cells
ADGRG1	1.91701e-24	0.409722	0.505	0.257	3.90381e-20	0	ADGRG1	T-Retinal Ganglion Cells
NRN1	2.92548e-16	0.403036	0.366	0.188	5.95745e-12	0	NRN1	T-Retinal Ganglion Cells
OCIAD2	1.02328e-25	0.402571	0.727	0.457	2.08381e-21	0	OCIAD2	T-Retinal Ganglion Cells
MFNG	8.11533e-30	0.395353	0.245	0.064	1.65261e-25	0	MFNG	T-Retinal Ganglion Cells
CACNA2D1	9.5294e-24	0.393604	0.463	0.222	1.94057e-19	0	CACNA2D1	T-Retinal Ganglion Cells
RBP1	8.49036e-17	0.392272	0.898	0.801	1.72898e-12	0	RBP1	T-Retinal Ganglion Cells
ATF3	5.45146e-12	0.377071	0.255	0.126	1.11014e-07	0	ATF3	T-Retinal Ganglion Cells
GAP43	1.09905e-09	0.373294	0.606	0.489	2.2381e-05	0	GAP43	T-Retinal Ganglion Cells
RIMS3	5.00483e-23	0.372407	0.301	0.115	1.01918e-18	0	RIMS3	T-Retinal Ganglion Cells
LINC01551	1.98769e-18	0.372238	0.289	0.118	4.04773e-14	0	LINC01551	T-Retinal Ganglion Cells
HERPUD1	1.75025e-10	0.35862	0.637	0.471	3.56421e-06	0	HERPUD1	T-Retinal Ganglion Cells
SH3BGRL3	1.45672e-13	0.356504	0.632	0.461	2.96647e-09	0	SH3BGRL3	T-Retinal Ganglion Cells
IER5	9.59816e-20	0.355964	0.403	0.199	1.95457e-15	0	IER5	T-Retinal Ganglion Cells
DACH1	2.45048e-18	0.355916	0.519	0.297	4.99016e-14	0	DACH1	T-Retinal Ganglion Cells
GNG8	6.27479e-27	0.355423	0.22	0.056	1.2778e-22	0	GNG8	T-Retinal Ganglion Cells
CDKN1C	2.1274e-15	0.353839	0.312	0.154	4.33225e-11	0	CDKN1C	T-Retinal Ganglion Cells
JUND	1.14699e-23	0.35266	0.917	0.757	2.33573e-19	0	JUND	T-Retinal Ganglion Cells
ARC	4.40355e-12	0.352311	0.289	0.154	8.96739e-08	0	ARC	T-Retinal Ganglion Cells
NKAIN4	7.9222e-18	0.351059	0.343	0.162	1.61328e-13	0	NKAIN4	T-Retinal Ganglion Cells
NR2F1	9.2553e-18	0.348154	0.861	0.687	1.88475e-13	0	NR2F1	T-Retinal Ganglion Cells
ODC1	4.78604e-16	0.347592	0.704	0.512	9.7463e-12	0	ODC1	T-Retinal Ganglion Cells
TLE1	1.75612e-16	0.339827	0.373	0.192	3.57616e-12	0	TLE1	T-Retinal Ganglion Cells
PCBP4	2.2668e-13	0.335904	0.532	0.351	4.6161e-09	0	PCBP4	T-Retinal Ganglion Cells
SLIT1	7.95746e-22	0.33288	0.324	0.132	1.62046e-17	0	SLIT1	T-Retinal Ganglion Cells
SIX3	4.20431e-13	0.330895	0.757	0.551	8.56167e-09	0	SIX3	T-Retinal Ganglion Cells
PTMA	1.33655e-22	0.324086	1	0.985	2.72175e-18	0	PTMA	T-Retinal Ganglion Cells
HRK	4.6703e-15	0.321422	0.234	0.096	9.51061e-11	0	HRK	T-Retinal Ganglion Cells
SLC2A1	6.9031e-10	0.320112	0.419	0.27	1.40575e-05	0	SLC2A1	T-Retinal Ganglion Cells
OLIG2	8.96851e-29	0.31622	0.137	0.017	1.82635e-24	0	OLIG2	T-Retinal Ganglion Cells
TMSB4X	6.99279e-21	0.313752	0.988	0.96	1.42401e-16	0	TMSB4X	T-Retinal Ganglion Cells
CHD7	4.62608e-14	0.313725	0.535	0.345	9.42055e-10	0	CHD7	T-Retinal Ganglion Cells
RBPJ	8.50875e-16	0.311297	0.755	0.564	1.73272e-11	0	RBPJ	T-Retinal Ganglion Cells
RASD1	9.19624e-12	0.310882	0.329	0.179	1.87272e-07	0	RASD1	T-Retinal Ganglion Cells
BASP1	8.76896e-24	0.309229	0.986	0.936	1.78571e-19	0	BASP1	T-Retinal Ganglion Cells
NEUROD1	8.78895e-10	0.306619	0.315	0.181	1.78978e-05	0	NEUROD1	T-Retinal Ganglion Cells
CEBPG	7.15739e-14	0.305404	0.396	0.226	1.45753e-09	0	CEBPG	T-Retinal Ganglion Cells
ARPP21	7.11564e-15	0.30404	0.206	0.078	1.44903e-10	0	ARPP21	T-Retinal Ganglion Cells
CYB5D2	7.02711e-06	0.300325	0.132	0.228	0.1431	0	CYB5D2	T-Retinal Ganglion Cells
RPS3	3.53806e-12	0.296406	0.988	0.975	7.2049e-08	0	RPS3	T-Retinal Ganglion Cells
POU4F2	3.75799e-30	0.294303	0.12	0.011	7.65277e-26	0	POU4F2	T-Retinal Ganglion Cells
FTH1	1.08345e-22	0.288797	0.995	0.993	2.20635e-18	0	FTH1	T-Retinal Ganglion Cells
MAP1B	4.03299e-17	0.28795	0.949	0.835	8.21278e-13	0	MAP1B	T-Retinal Ganglion Cells
TRIB3	4.84388e-07	0.287345	0.208	0.117	0.00986408	0	TRIB3	T-Retinal Ganglion Cells
PMAIP1	1.95882e-19	0.284385	0.157	0.04	3.98895e-15	0	PMAIP1	T-Retinal Ganglion Cells
LIMCH1	2.97483e-12	0.283937	0.296	0.156	6.05794e-08	0	LIMCH1	T-Retinal Ganglion Cells
CCND2	1.27583e-14	0.279128	0.514	0.314	2.59811e-10	0	CCND2	T-Retinal Ganglion Cells
RAB31	1.82846e-17	0.278211	0.183	0.059	3.72348e-13	0	RAB31	T-Retinal Ganglion Cells
TP53I11	1.4794e-12	0.277998	0.34	0.186	3.01265e-08	0	TP53I11	T-Retinal Ganglion Cells
CLIC1	1.65294e-10	0.27778	0.41	0.257	3.36606e-06	0	CLIC1	T-Retinal Ganglion Cells
PTH2	6.78938e-07	0.276744	0.38	0.262	0.0138259	0	PTH2	T-Retinal Ganglion Cells
RAX	1.18131e-13	0.274893	0.262	0.118	2.40562e-09	0	RAX	T-Retinal Ganglion Cells
KIF26A	1.44723e-21	0.27438	0.183	0.047	2.94714e-17	0	KIF26A	T-Retinal Ganglion Cells
FAM213A	4.43875e-11	0.274248	0.637	0.467	9.03907e-07	0	FAM213A	T-Retinal Ganglion Cells
ADCYAP1	1.36625e-14	0.270877	0.194	0.072	2.78222e-10	0	ADCYAP1	T-Retinal Ganglion Cells
MYL6	2.56401e-13	0.270543	0.944	0.907	5.22135e-09	0	MYL6	T-Retinal Ganglion Cells
ONECUT1	1.58727e-22	0.263183	0.164	0.037	3.23231e-18	0	ONECUT1	T-Retinal Ganglion Cells
CFL2	3.87934e-11	0.26224	0.419	0.268	7.89989e-07	0	CFL2	T-Retinal Ganglion Cells
CNN3	2.22161e-13	0.260107	0.623	0.434	4.52409e-09	0	CNN3	T-Retinal Ganglion Cells
SMARCA5	6.95303e-10	0.256147	0.586	0.445	1.41591e-05	0	SMARCA5	T-Retinal Ganglion Cells
PHGDH	8.81257e-07	0.252832	0.271	0.177	0.0179459	0	PHGDH	T-Retinal Ganglion Cells
GSE1	7.71522e-09	0.251567	0.403	0.265	0.000157113	0	GSE1	T-Retinal Ganglion Cells
CASP3	1.7561e-10	0.250676	0.312	0.179	3.57612e-06	0	CASP3	T-Retinal Ganglion Cells
FJX1	1.16066e-09	0.250661	0.519	0.369	2.36357e-05	0	FJX1	T-Retinal Ganglion Cells
CRNDE	1.74121e-14	0.250643	0.231	0.098	3.54579e-10	0	CRNDE	T-Retinal Ganglion Cells
TFAP2A	2.71005e-266	2.32783	0.891	0.107	5.51875e-262	1	TFAP2A	Cartpt-Retinal Ganglion Cells
LRRN3	6.60782e-107	1.65903	0.657	0.186	1.34562e-102	1	LRRN3	Cartpt-Retinal Ganglion Cells
C1QL2	1.35379e-139	1.26634	0.373	0.006	2.75685e-135	1	C1QL2	Cartpt-Retinal Ganglion Cells
PDGFRA	5.92596e-100	1.21988	0.551	0.105	1.20676e-95	1	PDGFRA	Cartpt-Retinal Ganglion Cells
LMO4	7.82298e-77	1.18816	0.853	0.56	1.59307e-72	1	LMO4	Cartpt-Retinal Ganglion Cells
OLFM3	1.7025e-69	1.0752	0.365	0.061	3.46698e-65	1	OLFM3	Cartpt-Retinal Ganglion Cells
CPLX3	1.36506e-89	1.07447	0.541	0.116	2.77981e-85	1	CPLX3	Cartpt-Retinal Ganglion Cells
TFAP2E	2.1156e-175	1.06077	0.47	0.009	4.30821e-171	1	TFAP2E	Cartpt-Retinal Ganglion Cells
KCNC2	3.15685e-134	1.03945	0.459	0.033	6.42862e-130	1	KCNC2	Cartpt-Retinal Ganglion Cells
RPRM	1.56964e-60	0.973596	0.419	0.095	3.19642e-56	1	RPRM	Cartpt-Retinal Ganglion Cells
MGARP	4.72369e-79	0.971575	0.792	0.368	9.61933e-75	1	MGARP	Cartpt-Retinal Ganglion Cells
LHX9	6.81523e-76	0.968997	0.66	0.206	1.38785e-71	1	LHX9	Cartpt-Retinal Ganglion Cells
CARTPT	6.27427e-49	0.961318	0.173	0.01	1.27769e-44	1	CARTPT	Cartpt-Retinal Ganglion Cells
TBX3	3.23359e-92	0.922413	0.513	0.092	6.58489e-88	1	TBX3	Cartpt-Retinal Ganglion Cells
FBXW7	3.6799e-58	0.919146	0.65	0.296	7.49374e-54	1	FBXW7	Cartpt-Retinal Ganglion Cells
TFAP2B	1.63395e-58	0.863683	0.365	0.071	3.32737e-54	1	TFAP2B	Cartpt-Retinal Ganglion Cells
AL391650.1	3.74318e-64	0.811963	0.744	0.343	7.6226e-60	1	AL391650.1	Cartpt-Retinal Ganglion Cells
LHFPL6	2.38944e-69	0.80824	0.419	0.083	4.86586e-65	1	LHFPL6	Cartpt-Retinal Ganglion Cells
KLHL5	8.62512e-61	0.799405	0.528	0.157	1.75642e-56	1	KLHL5	Cartpt-Retinal Ganglion Cells
DOK5	8.99363e-41	0.783914	0.398	0.135	1.83146e-36	1	DOK5	Cartpt-Retinal Ganglion Cells
CDH7	9.32555e-48	0.762112	0.487	0.169	1.89906e-43	1	CDH7	Cartpt-Retinal Ganglion Cells
RUNX1T1	1.67089e-48	0.755455	0.627	0.281	3.4026e-44	1	RUNX1T1	Cartpt-Retinal Ganglion Cells
ABLIM1	2.49199e-50	0.731925	0.434	0.134	5.07469e-46	1	ABLIM1	Cartpt-Retinal Ganglion Cells
LNP1	5.74905e-65	0.729963	0.365	0.064	1.17074e-60	1	LNP1	Cartpt-Retinal Ganglion Cells
VSNL1	3.91375e-46	0.696467	0.34	0.082	7.96996e-42	1	VSNL1	Cartpt-Retinal Ganglion Cells
RASGRF1	8.38584e-69	0.687858	0.289	0.03	1.70769e-64	1	RASGRF1	Cartpt-Retinal Ganglion Cells
CELF4	7.79046e-36	0.653789	0.789	0.584	1.58645e-31	1	CELF4	Cartpt-Retinal Ganglion Cells
MIR181A1HG	1.14085e-42	0.643712	0.579	0.243	2.32324e-38	1	MIR181A1HG	Cartpt-Retinal Ganglion Cells
ZEB2	2.43529e-40	0.641996	0.609	0.302	4.95922e-36	1	ZEB2	Cartpt-Retinal Ganglion Cells
FIBCD1	1.85008e-80	0.632415	0.322	0.029	3.7675e-76	1	FIBCD1	Cartpt-Retinal Ganglion Cells
MIR181A2HG	6.93656e-31	0.594424	0.396	0.155	1.41256e-26	1	MIR181A2HG	Cartpt-Retinal Ganglion Cells
CLMP	9.54432e-42	0.582229	0.299	0.068	1.94361e-37	1	CLMP	Cartpt-Retinal Ganglion Cells
SYT4	5.30149e-14	0.579286	0.508	0.33	1.0796e-09	1	SYT4	Cartpt-Retinal Ganglion Cells
SCG5	2.27788e-16	0.578087	0.566	0.393	4.63867e-12	1	SCG5	Cartpt-Retinal Ganglion Cells
AMIGO2	8.60209e-59	0.570527	0.269	0.032	1.75173e-54	1	AMIGO2	Cartpt-Retinal Ganglion Cells
DBP	1.05033e-28	0.56093	0.513	0.264	2.13889e-24	1	DBP	Cartpt-Retinal Ganglion Cells
APP	7.39088e-22	0.559596	0.766	0.645	1.50508e-17	1	APP	Cartpt-Retinal Ganglion Cells
NRP1	9.75569e-30	0.559375	0.47	0.213	1.98665e-25	1	NRP1	Cartpt-Retinal Ganglion Cells
RELN	1.29956e-31	0.555546	0.368	0.128	2.64642e-27	1	RELN	Cartpt-Retinal Ganglion Cells
TRH	6.81373e-14	0.54986	0.551	0.399	1.38755e-09	1	TRH	Cartpt-Retinal Ganglion Cells
SLC32A1	1.46577e-31	0.545413	0.447	0.184	2.9849e-27	1	SLC32A1	Cartpt-Retinal Ganglion Cells
MAB21L1	8.62305e-41	0.544673	0.929	0.714	1.756e-36	1	MAB21L1	Cartpt-Retinal Ganglion Cells
PTN	6.46765e-31	0.542198	0.835	0.645	1.31707e-26	1	PTN	Cartpt-Retinal Ganglion Cells
CNTN1	2.24988e-25	0.539697	0.543	0.293	4.58166e-21	1	CNTN1	Cartpt-Retinal Ganglion Cells
GAD1	8.61738e-36	0.535841	0.363	0.113	1.75484e-31	1	GAD1	Cartpt-Retinal Ganglion Cells
SYT1	1.03855e-34	0.533205	0.929	0.816	2.1149e-30	1	SYT1	Cartpt-Retinal Ganglion Cells
PCLO	7.09884e-25	0.509418	0.655	0.419	1.44561e-20	1	PCLO	Cartpt-Retinal Ganglion Cells
PAX6	6.75031e-42	0.497857	0.947	0.704	1.37463e-37	1	PAX6	Cartpt-Retinal Ganglion Cells
GABRG1	3.70315e-30	0.497644	0.175	0.029	7.5411e-26	1	GABRG1	Cartpt-Retinal Ganglion Cells
APLP2	8.92127e-18	0.487491	0.655	0.512	1.81673e-13	1	APLP2	Cartpt-Retinal Ganglion Cells
ROBO1	2.82748e-31	0.484844	0.391	0.144	5.75788e-27	1	ROBO1	Cartpt-Retinal Ganglion Cells
SNCB	6.69145e-23	0.476695	0.386	0.173	1.36265e-18	1	SNCB	Cartpt-Retinal Ganglion Cells
FAT3	2.27508e-26	0.47287	0.409	0.167	4.63296e-22	1	FAT3	Cartpt-Retinal Ganglion Cells
CADM2	1.4783e-24	0.471231	0.599	0.344	3.01042e-20	1	CADM2	Cartpt-Retinal Ganglion Cells
SLC6A1	1.41629e-22	0.465043	0.289	0.108	2.88413e-18	1	SLC6A1	Cartpt-Retinal Ganglion Cells
NSG2	1.22831e-23	0.462822	0.792	0.59	2.50133e-19	1	NSG2	Cartpt-Retinal Ganglion Cells
CRTAC1	1.19534e-26	0.453981	0.223	0.059	2.4342e-22	1	CRTAC1	Cartpt-Retinal Ganglion Cells
RALYL	1.86057e-10	0.451433	0.322	0.194	3.78887e-06	1	RALYL	Cartpt-Retinal Ganglion Cells
SV2A	1.65337e-18	0.444496	0.543	0.345	3.36693e-14	1	SV2A	Cartpt-Retinal Ganglion Cells
EEF1B2	8.2327e-31	0.442468	0.891	0.816	1.67651e-26	1	EEF1B2	Cartpt-Retinal Ganglion Cells
TMEM215	9.68972e-16	0.441543	0.117	0.027	1.97321e-11	1	TMEM215	Cartpt-Retinal Ganglion Cells
LNX1	1.07169e-30	0.439026	0.211	0.044	2.18239e-26	1	LNX1	Cartpt-Retinal Ganglion Cells
CACNA1A	2.22673e-19	0.436027	0.378	0.184	4.53451e-15	1	CACNA1A	Cartpt-Retinal Ganglion Cells
GRIA1	4.39805e-26	0.428521	0.294	0.098	8.95619e-22	1	GRIA1	Cartpt-Retinal Ganglion Cells
RD3L	6.18281e-46	0.427644	0.213	0.025	1.25907e-41	1	RD3L	Cartpt-Retinal Ganglion Cells
FILIP1L	2.00235e-09	0.423222	0.213	0.109	4.07759e-05	1	FILIP1L	Cartpt-Retinal Ganglion Cells
TRIB2	9.28339e-24	0.415776	0.5	0.262	1.89047e-19	1	TRIB2	Cartpt-Retinal Ganglion Cells
SPOCK1	2.09583e-12	0.412805	0.487	0.32	4.26794e-08	1	SPOCK1	Cartpt-Retinal Ganglion Cells
BARHL2	1.06929e-24	0.410988	0.378	0.151	2.17751e-20	1	BARHL2	Cartpt-Retinal Ganglion Cells
CHST1	1.65208e-19	0.410943	0.266	0.101	3.3643e-15	1	CHST1	Cartpt-Retinal Ganglion Cells
GRIA4	8.24093e-17	0.40379	0.599	0.386	1.67818e-12	1	GRIA4	Cartpt-Retinal Ganglion Cells
COL6A1	1.59423e-15	0.403403	0.447	0.263	3.24649e-11	1	COL6A1	Cartpt-Retinal Ganglion Cells
AP1S2	3.24499e-22	0.401997	0.741	0.548	6.6081e-18	1	AP1S2	Cartpt-Retinal Ganglion Cells
CTTNBP2	6.87841e-21	0.400602	0.368	0.164	1.40072e-16	1	CTTNBP2	Cartpt-Retinal Ganglion Cells
ZNF385A	7.01747e-20	0.399638	0.434	0.223	1.42904e-15	1	ZNF385A	Cartpt-Retinal Ganglion Cells
MID1	1.08185e-20	0.393804	0.249	0.086	2.20309e-16	1	MID1	Cartpt-Retinal Ganglion Cells
SRRM4	8.46826e-12	0.390172	0.47	0.325	1.72448e-07	1	SRRM4	Cartpt-Retinal Ganglion Cells
RGS8	5.61074e-13	0.390065	0.274	0.135	1.14257e-08	1	RGS8	Cartpt-Retinal Ganglion Cells
NCKAP5	1.07512e-26	0.389545	0.264	0.08	2.18937e-22	1	NCKAP5	Cartpt-Retinal Ganglion Cells
MIR124-2HG	1.06577e-19	0.388255	0.513	0.283	2.17034e-15	1	MIR124-2HG	Cartpt-Retinal Ganglion Cells
DPYSL2	4.44317e-11	0.386964	0.736	0.698	9.04808e-07	1	DPYSL2	Cartpt-Retinal Ganglion Cells
LRRC4C	1.84017e-09	0.378559	0.53	0.392	3.74732e-05	1	LRRC4C	Cartpt-Retinal Ganglion Cells
POLE4	1.33838e-16	0.37828	0.398	0.212	2.72548e-12	1	POLE4	Cartpt-Retinal Ganglion Cells
ATP6V0B	2.10339e-15	0.377719	0.85	0.769	4.28335e-11	1	ATP6V0B	Cartpt-Retinal Ganglion Cells
C1QL1	8.88003e-11	0.375108	0.302	0.168	1.80833e-06	1	C1QL1	Cartpt-Retinal Ganglion Cells
C1QTNF4	4.83205e-12	0.373373	0.444	0.288	9.83998e-08	1	C1QTNF4	Cartpt-Retinal Ganglion Cells
QPRT	8.0833e-13	0.373023	0.345	0.195	1.64608e-08	1	QPRT	Cartpt-Retinal Ganglion Cells
NTM	1.82257e-12	0.367603	0.467	0.297	3.71148e-08	1	NTM	Cartpt-Retinal Ganglion Cells
PLPPR1	3.01774e-19	0.367044	0.287	0.114	6.14533e-15	1	PLPPR1	Cartpt-Retinal Ganglion Cells
CCDC88A	4.04696e-14	0.36561	0.734	0.598	8.24122e-10	1	CCDC88A	Cartpt-Retinal Ganglion Cells
CACNA1D	1.34027e-17	0.365439	0.201	0.066	2.72933e-13	1	CACNA1D	Cartpt-Retinal Ganglion Cells
COCH	1.72305e-13	0.361031	0.211	0.088	3.50882e-09	1	COCH	Cartpt-Retinal Ganglion Cells
SHISA3	3.128e-41	0.360509	0.17	0.016	6.36985e-37	1	SHISA3	Cartpt-Retinal Ganglion Cells
CEP126	1.12242e-14	0.357238	0.411	0.235	2.2857e-10	1	CEP126	Cartpt-Retinal Ganglion Cells
LGR4	1.63855e-16	0.355428	0.411	0.215	3.33674e-12	1	LGR4	Cartpt-Retinal Ganglion Cells
ZNF503	3.62018e-15	0.352782	0.383	0.199	7.37214e-11	1	ZNF503	Cartpt-Retinal Ganglion Cells
TJP1	7.28867e-13	0.349178	0.266	0.132	1.48426e-08	1	TJP1	Cartpt-Retinal Ganglion Cells
EIF3K	2.81818e-14	0.345057	0.731	0.618	5.73894e-10	1	EIF3K	Cartpt-Retinal Ganglion Cells
OSBP2	2.75433e-24	0.343413	0.213	0.057	5.60892e-20	1	OSBP2	Cartpt-Retinal Ganglion Cells
RASGEF1B	1.4761e-13	0.342887	0.355	0.189	3.00594e-09	1	RASGEF1B	Cartpt-Retinal Ganglion Cells
SLITRK5	1.18974e-12	0.342488	0.289	0.145	2.42278e-08	1	SLITRK5	Cartpt-Retinal Ganglion Cells
SGIP1	2.98106e-14	0.341413	0.401	0.229	6.07063e-10	1	SGIP1	Cartpt-Retinal Ganglion Cells
DYRK2	5.79038e-14	0.34107	0.371	0.203	1.17915e-09	1	DYRK2	Cartpt-Retinal Ganglion Cells
SOX5	1.14433e-16	0.339404	0.256	0.104	2.33032e-12	1	SOX5	Cartpt-Retinal Ganglion Cells
ASAH1	2.18701e-11	0.337271	0.518	0.379	4.45362e-07	1	ASAH1	Cartpt-Retinal Ganglion Cells
AC024610.2	6.89653e-33	0.336937	0.14	0.014	1.40441e-28	1	AC024610.2	Cartpt-Retinal Ganglion Cells
KIZ	9.29261e-16	0.336011	0.287	0.131	1.89235e-11	1	KIZ	Cartpt-Retinal Ganglion Cells
AC027031.2	1.02375e-15	0.33377	0.619	0.405	2.08476e-11	1	AC027031.2	Cartpt-Retinal Ganglion Cells
RORB	5.03847e-19	0.328196	0.85	0.629	1.02603e-14	1	RORB	Cartpt-Retinal Ganglion Cells
ATP1A3	1.99921e-11	0.3265	0.536	0.373	4.07119e-07	1	ATP1A3	Cartpt-Retinal Ganglion Cells
PRR35	2.81804e-40	0.324833	0.132	0.006	5.73867e-36	1	PRR35	Cartpt-Retinal Ganglion Cells
KCNC1	1.42468e-12	0.3247	0.272	0.132	2.90122e-08	1	KCNC1	Cartpt-Retinal Ganglion Cells
COX7B	1.21174e-13	0.324311	0.81	0.773	2.46758e-09	1	COX7B	Cartpt-Retinal Ganglion Cells
B3GLCT	4.57712e-24	0.323017	0.168	0.035	9.32086e-20	1	B3GLCT	Cartpt-Retinal Ganglion Cells
CHDH	1.55991e-15	0.321065	0.165	0.051	3.17661e-11	1	CHDH	Cartpt-Retinal Ganglion Cells
USP46	1.16316e-15	0.319957	0.411	0.221	2.36866e-11	1	USP46	Cartpt-Retinal Ganglion Cells
ROBO2	5.75157e-11	0.319562	0.315	0.177	1.17125e-06	1	ROBO2	Cartpt-Retinal Ganglion Cells
CSPG5	1.26153e-16	0.318734	0.206	0.072	2.56897e-12	1	CSPG5	Cartpt-Retinal Ganglion Cells
LSAMP	1.54472e-11	0.317942	0.622	0.462	3.14566e-07	1	LSAMP	Cartpt-Retinal Ganglion Cells
NRXN2	2.36165e-13	0.312354	0.525	0.347	4.80926e-09	1	NRXN2	Cartpt-Retinal Ganglion Cells
SYT6	1.56959e-35	0.312236	0.183	0.025	3.19632e-31	1	SYT6	Cartpt-Retinal Ganglion Cells
ADARB1	8.59732e-13	0.310863	0.297	0.151	1.75076e-08	1	ADARB1	Cartpt-Retinal Ganglion Cells
ST6GAL2	1.60428e-10	0.308445	0.198	0.09	3.26696e-06	1	ST6GAL2	Cartpt-Retinal Ganglion Cells
CAMKV	3.61027e-14	0.303921	0.193	0.073	7.35195e-10	1	CAMKV	Cartpt-Retinal Ganglion Cells
JARID2	3.57018e-12	0.303881	0.381	0.227	7.27031e-08	1	JARID2	Cartpt-Retinal Ganglion Cells
DUSP4	1.44492e-13	0.302794	0.274	0.129	2.94243e-09	1	DUSP4	Cartpt-Retinal Ganglion Cells
ZNF385D	6.98901e-16	0.301607	0.647	0.431	1.42324e-11	1	ZNF385D	Cartpt-Retinal Ganglion Cells
BZW2	4.88241e-09	0.300675	0.523	0.392	9.94254e-05	1	BZW2	Cartpt-Retinal Ganglion Cells
SLC1A1	1.10139e-20	0.299285	0.147	0.031	2.24287e-16	1	SLC1A1	Cartpt-Retinal Ganglion Cells
PRKCB	2.89373e-17	0.2986	0.15	0.039	5.8928e-13	1	PRKCB	Cartpt-Retinal Ganglion Cells
TMEM132A	5.07934e-09	0.298346	0.548	0.421	0.000103436	1	TMEM132A	Cartpt-Retinal Ganglion Cells
VGF	7.69389e-12	0.297302	0.261	0.128	1.56678e-07	1	VGF	Cartpt-Retinal Ganglion Cells
VDAC1	6.20421e-13	0.29714	0.827	0.752	1.26343e-08	1	VDAC1	Cartpt-Retinal Ganglion Cells
AFF3	5.91246e-13	0.297115	0.35	0.194	1.20401e-08	1	AFF3	Cartpt-Retinal Ganglion Cells
RGS4	4.35906e-15	0.295759	0.142	0.04	8.8768e-11	1	RGS4	Cartpt-Retinal Ganglion Cells
THOC7	4.52979e-10	0.295744	0.533	0.409	9.22446e-06	1	THOC7	Cartpt-Retinal Ganglion Cells
ELP4	4.03736e-12	0.291774	0.505	0.329	8.22168e-08	1	ELP4	Cartpt-Retinal Ganglion Cells
MEIS1	3.69124e-10	0.291169	0.467	0.317	7.51684e-06	1	MEIS1	Cartpt-Retinal Ganglion Cells
NME1	1.93005e-09	0.289964	0.647	0.551	3.93034e-05	1	NME1	Cartpt-Retinal Ganglion Cells
LINC00461	8.46761e-10	0.289484	0.66	0.522	1.72434e-05	1	LINC00461	Cartpt-Retinal Ganglion Cells
SCD5	1.43917e-08	0.289414	0.363	0.239	0.000293072	1	SCD5	Cartpt-Retinal Ganglion Cells
ESRRG	3.99102e-09	0.288254	0.256	0.14	8.12732e-05	1	ESRRG	Cartpt-Retinal Ganglion Cells
DLG2	3.5462e-08	0.287538	0.277	0.165	0.000722149	1	DLG2	Cartpt-Retinal Ganglion Cells
GRIP1	1.77632e-14	0.28668	0.322	0.155	3.6173e-10	1	GRIP1	Cartpt-Retinal Ganglion Cells
SLC25A5	2.27639e-07	0.285741	0.614	0.538	0.00463564	1	SLC25A5	Cartpt-Retinal Ganglion Cells
B3GAT2	1.97229e-14	0.283863	0.236	0.097	4.01637e-10	1	B3GAT2	Cartpt-Retinal Ganglion Cells
RPP25	7.84616e-11	0.283683	0.264	0.135	1.59779e-06	1	RPP25	Cartpt-Retinal Ganglion Cells
CRIM1	9.58433e-11	0.28317	0.272	0.14	1.95175e-06	1	CRIM1	Cartpt-Retinal Ganglion Cells
PLCH1	3.83753e-14	0.283138	0.19	0.071	7.81474e-10	1	PLCH1	Cartpt-Retinal Ganglion Cells
LRP8	1.83007e-06	0.282277	0.183	0.103	0.0372675	1	LRP8	Cartpt-Retinal Ganglion Cells
SNAP25	9.4201e-10	0.282257	0.551	0.413	1.91831e-05	1	SNAP25	Cartpt-Retinal Ganglion Cells
RPS6KA5	6.88775e-09	0.280894	0.287	0.166	0.000140262	1	RPS6KA5	Cartpt-Retinal Ganglion Cells
THY1	3.84909e-07	0.280787	0.289	0.184	0.00783828	1	THY1	Cartpt-Retinal Ganglion Cells
LPL	7.59115e-45	0.280472	0.142	0.006	1.54586e-40	1	LPL	Cartpt-Retinal Ganglion Cells
SYNPR	2.79914e-09	0.279867	0.206	0.102	5.70016e-05	1	SYNPR	Cartpt-Retinal Ganglion Cells
DNER	1.436e-06	0.275655	0.513	0.413	0.0292427	1	DNER	Cartpt-Retinal Ganglion Cells
EVL	4.53977e-10	0.273287	0.53	0.386	9.24479e-06	1	EVL	Cartpt-Retinal Ganglion Cells
SCN3B	6.01601e-07	0.273236	0.363	0.257	0.012251	1	SCN3B	Cartpt-Retinal Ganglion Cells
GPR22	5.4607e-21	0.272684	0.117	0.018	1.11202e-16	1	GPR22	Cartpt-Retinal Ganglion Cells
CABP1	2.73692e-14	0.27085	0.178	0.062	5.57347e-10	1	CABP1	Cartpt-Retinal Ganglion Cells
PTPRM	1.25815e-14	0.270695	0.155	0.048	2.5621e-10	1	PTPRM	Cartpt-Retinal Ganglion Cells
PLEKHA5	8.46205e-09	0.270364	0.34	0.214	0.000172321	1	PLEKHA5	Cartpt-Retinal Ganglion Cells
TUBB2A	1.02818e-09	0.270225	0.868	0.836	2.09378e-05	1	TUBB2A	Cartpt-Retinal Ganglion Cells
MEIS2	0.00734409	0.269678	0.475	0.443	1	1	MEIS2	Cartpt-Retinal Ganglion Cells
GPR85	3.9549e-12	0.269614	0.228	0.103	8.05377e-08	1	GPR85	Cartpt-Retinal Ganglion Cells
IQSEC3	4.81835e-12	0.26791	0.251	0.12	9.81209e-08	1	IQSEC3	Cartpt-Retinal Ganglion Cells
ST3GAL5	2.07809e-09	0.26749	0.259	0.14	4.23183e-05	1	ST3GAL5	Cartpt-Retinal Ganglion Cells
HPCA	3.3847e-11	0.267057	0.244	0.118	6.89261e-07	1	HPCA	Cartpt-Retinal Ganglion Cells
CLSPN	8.68279e-18	0.266881	0.124	0.027	1.76816e-13	1	CLSPN	Cartpt-Retinal Ganglion Cells
KCNB2	1.69663e-08	0.266659	0.157	0.072	0.000345501	1	KCNB2	Cartpt-Retinal Ganglion Cells
APC	2.19243e-06	0.26658	0.536	0.44	0.0446467	1	APC	Cartpt-Retinal Ganglion Cells
EEF1E1	3.50617e-08	0.266453	0.437	0.32	0.000713996	1	EEF1E1	Cartpt-Retinal Ganglion Cells
GABRA3	2.04414e-17	0.263677	0.175	0.051	4.16269e-13	1	GABRA3	Cartpt-Retinal Ganglion Cells
SMIM10L1	5.52327e-07	0.263212	0.429	0.32	0.0112476	1	SMIM10L1	Cartpt-Retinal Ganglion Cells
CCDC85B	2.03927e-06	0.262874	0.569	0.491	0.0415276	1	CCDC85B	Cartpt-Retinal Ganglion Cells
SRGAP3	1.29069e-11	0.261701	0.728	0.605	2.62836e-07	1	SRGAP3	Cartpt-Retinal Ganglion Cells
AC004158.1	1.30452e-08	0.260355	0.124	0.049	0.000265652	1	AC004158.1	Cartpt-Retinal Ganglion Cells
PRADC1	4.56786e-15	0.259846	0.226	0.09	9.30199e-11	1	PRADC1	Cartpt-Retinal Ganglion Cells
DIRAS2	3.85454e-10	0.259283	0.439	0.286	7.84938e-06	1	DIRAS2	Cartpt-Retinal Ganglion Cells
MAP7	1.07885e-10	0.258258	0.312	0.173	2.19697e-06	1	MAP7	Cartpt-Retinal Ganglion Cells
GRIA3	3.99134e-16	0.256725	0.124	0.029	8.12796e-12	1	GRIA3	Cartpt-Retinal Ganglion Cells
MYT1L	6.54079e-08	0.256585	0.419	0.286	0.00133197	1	MYT1L	Cartpt-Retinal Ganglion Cells
DEPP1	1.24786e-11	0.256371	0.221	0.1	2.54114e-07	1	DEPP1	Cartpt-Retinal Ganglion Cells
BMT2	7.56711e-11	0.255407	0.195	0.087	1.54097e-06	1	BMT2	Cartpt-Retinal Ganglion Cells
IGFBP4	8.70336e-15	0.255272	0.168	0.055	1.77235e-10	1	IGFBP4	Cartpt-Retinal Ganglion Cells
AC245297.3	2.05547e-09	0.253711	0.244	0.129	4.18576e-05	1	AC245297.3	Cartpt-Retinal Ganglion Cells
PCDH19	3.38857e-09	0.253307	0.188	0.089	6.90049e-05	1	PCDH19	Cartpt-Retinal Ganglion Cells
EPHB1	2.53111e-15	0.252797	0.162	0.05	5.15436e-11	1	EPHB1	Cartpt-Retinal Ganglion Cells
BID	2.1233e-10	0.252386	0.383	0.235	4.3239e-06	1	BID	Cartpt-Retinal Ganglion Cells
SERINC1	1.72802e-07	0.251282	0.627	0.516	0.00351893	1	SERINC1	Cartpt-Retinal Ganglion Cells
KCNA5	2.58719e-29	0.251057	0.119	0.011	5.26856e-25	1	KCNA5	Cartpt-Retinal Ganglion Cells
LINC00842	1.86214e-44	0.250906	0.114	0.001	3.79206e-40	1	LINC00842	Cartpt-Retinal Ganglion Cells
CTBP2	2.81623e-05	0.250725	0.401	0.317	0.573498	1	CTBP2	Cartpt-Retinal Ganglion Cells
XYLT1	2.85204e-19	0.250659	0.135	0.028	5.80789e-15	1	XYLT1	Cartpt-Retinal Ganglion Cells
PARD3	1.75608e-22	0.710068	0.545	0.318	3.57609e-18	2	PARD3	Other
TLE4	2.30338e-18	0.597223	0.426	0.225	4.69061e-14	2	TLE4	Other
BCL11A	0.0068412	0.39376	0.298	0.265	1	2	BCL11A	Other
LINC01658	7.053e-14	0.38483	0.131	0.036	1.43627e-09	2	LINC01658	Other
GRIA2	5.12701e-08	0.382884	0.554	0.455	0.00104406	2	GRIA2	Other
PRDM8	5.89258e-05	0.348632	0.145	0.082	1	2	PRDM8	Other
TSTD1	6.83625e-06	0.344187	0.298	0.213	0.139213	2	TSTD1	Other
ZFHX4	9.52624e-06	0.341655	0.384	0.294	0.193992	2	ZFHX4	Other
SYT41	4.54508e-06	0.338881	0.449	0.346	0.092556	2	SYT4	Other
FLRT3	7.49096e-05	0.333068	0.236	0.159	1	2	FLRT3	Other
VSTM2L	1.51758e-09	0.325771	0.188	0.085	3.09039e-05	2	VSTM2L	Other
BTG1	2.30777e-12	0.320051	0.915	0.938	4.69953e-08	2	BTG1	Other
SNCA	3.29576e-05	0.307774	0.389	0.301	0.671149	2	SNCA	Other
LUZP2	6.74289e-07	0.304474	0.156	0.077	0.0137312	2	LUZP2	Other
ZNF804A	8.48883e-05	0.289901	0.307	0.223	1	2	ZNF804A	Other
LHX2	0.000587905	0.288358	0.449	0.4	1	2	LHX2	Other
SPOCK2	2.15366e-05	0.287906	0.315	0.233	0.438572	2	SPOCK2	Other
ZIC2	0.000319626	0.280911	0.489	0.437	1	2	ZIC2	Other
NRXN1	6.61649e-05	0.278852	0.634	0.584	1	2	NRXN1	Other
RIC3	0.000271091	0.277529	0.415	0.348	1	2	RIC3	Other
VSTM2A	1.49616e-06	0.275023	0.159	0.082	0.0304678	2	VSTM2A	Other
STON2	5.28238e-06	0.273747	0.216	0.133	0.10757	2	STON2	Other
HMX1	5.15577e-06	0.269945	0.52	0.42	0.104992	2	HMX1	Other
KTN1	2.49264e-06	0.263874	0.588	0.516	0.0507601	2	KTN1	Other
RORB1	5.61947e-11	0.262041	0.812	0.642	1.14435e-06	2	RORB	Other
PAX61	7.77944e-12	0.26015	0.869	0.725	1.5842e-07	2	PAX6	Other
LY6H	6.39628e-05	0.259049	0.528	0.44	1	2	LY6H	Other
TNIK	0.000690403	0.257401	0.31	0.244	1	2	TNIK	Other
DNM1	0.00411857	0.256353	0.33	0.28	1	2	DNM1	Other
PCLO1	9.69051e-05	0.256262	0.528	0.45	1	2	PCLO	Other
MEIS21	1.03787e-88	1.39153	0.843	0.383	2.11353e-84	3	MEIS2	F-Retinal Ganglion Cells
ZFHX3	7.79779e-89	1.27158	0.748	0.282	1.58794e-84	3	ZFHX3	F-Retinal Ganglion Cells
PRDM13	1.19804e-129	1.2091	0.641	0.097	2.43969e-125	3	PRDM13	F-Retinal Ganglion Cells
PARD31	2.83271e-85	1.18886	0.775	0.285	5.76853e-81	3	PARD3	F-Retinal Ganglion Cells
LHX91	2.15157e-87	1.11783	0.745	0.214	4.38145e-83	3	LHX9	F-Retinal Ganglion Cells
PCDH7	6.48216e-59	1.03422	0.592	0.205	1.32003e-54	3	PCDH7	F-Retinal Ganglion Cells
ZFHX41	2.74745e-53	0.940332	0.631	0.255	5.5949e-49	3	ZFHX4	F-Retinal Ganglion Cells
LRRTM3	3.63265e-55	0.932406	0.471	0.13	7.39753e-51	3	LRRTM3	F-Retinal Ganglion Cells
PCP4	4.67908e-12	0.862996	0.464	0.312	9.52848e-08	3	PCP4	F-Retinal Ganglion Cells
PAX62	2.72849e-70	0.837358	0.977	0.711	5.5563e-66	3	PAX6	F-Retinal Ganglion Cells
TOX	1.79257e-60	0.836689	0.422	0.091	3.65039e-56	3	TOX	F-Retinal Ganglion Cells
MAB21L11	1.27253e-63	0.822139	0.977	0.717	2.59138e-59	3	MAB21L1	F-Retinal Ganglion Cells
MIR181A1HG1	1.23603e-50	0.814463	0.634	0.25	2.51705e-46	3	MIR181A1HG	F-Retinal Ganglion Cells
AC027031.21	1.97648e-36	0.783358	0.673	0.406	4.0249e-32	3	AC027031.2	F-Retinal Ganglion Cells
ZNF385D1	1.17177e-39	0.768993	0.722	0.428	2.38618e-35	3	ZNF385D	F-Retinal Ganglion Cells
MAB21L2	3.31783e-43	0.746691	0.67	0.309	6.75643e-39	3	MAB21L2	F-Retinal Ganglion Cells
ADGRL3	3.6365e-38	0.71344	0.464	0.171	7.40537e-34	3	ADGRL3	F-Retinal Ganglion Cells
RORB2	4.2813e-44	0.695525	0.902	0.631	8.71844e-40	3	RORB	F-Retinal Ganglion Cells
PCDH10	1.74488e-34	0.676212	0.471	0.185	3.55327e-30	3	PCDH10	F-Retinal Ganglion Cells
EFNA5	3.37873e-36	0.672403	0.5	0.199	6.88044e-32	3	EFNA5	F-Retinal Ganglion Cells
BARHL21	2.63752e-29	0.667379	0.412	0.156	5.37106e-25	3	BARHL2	F-Retinal Ganglion Cells
LINC02397	4.31975e-50	0.663293	0.301	0.049	8.79674e-46	3	LINC02397	F-Retinal Ganglion Cells
GBX2	6.24976e-47	0.640973	0.229	0.027	1.2727e-42	3	GBX2	F-Retinal Ganglion Cells
PCP4L1	5.20606e-25	0.637455	0.356	0.138	1.06016e-20	3	PCP4L1	F-Retinal Ganglion Cells
PCDH17	4.05321e-25	0.630244	0.333	0.12	8.25395e-21	3	PCDH17	F-Retinal Ganglion Cells
CITED2	1.00183e-21	0.621956	0.516	0.291	2.04013e-17	3	CITED2	F-Retinal Ganglion Cells
CNTN11	3.37771e-27	0.616327	0.559	0.303	6.87837e-23	3	CNTN1	F-Retinal Ganglion Cells
GAD2	6.55172e-18	0.612161	0.422	0.218	1.33419e-13	3	GAD2	F-Retinal Ganglion Cells
MIR124-2HG1	1.09216e-28	0.611272	0.562	0.286	2.22407e-24	3	MIR124-2HG	F-Retinal Ganglion Cells
HMX11	1.4746e-24	0.600795	0.65	0.4	3.00287e-20	3	HMX1	F-Retinal Ganglion Cells
SPINK6	7.18521e-22	0.596577	0.17	0.036	1.4632e-17	3	SPINK6	F-Retinal Ganglion Cells
PCDH11X	1.21084e-30	0.590126	0.258	0.061	2.46576e-26	3	PCDH11X	F-Retinal Ganglion Cells
PTPRD	1.92448e-22	0.586023	0.48	0.252	3.91902e-18	3	PTPRD	F-Retinal Ganglion Cells
NRXN11	3.06834e-32	0.584326	0.807	0.556	6.24836e-28	3	NRXN1	F-Retinal Ganglion Cells
NETO2	6.50541e-15	0.583472	0.353	0.189	1.32476e-10	3	NETO2	F-Retinal Ganglion Cells
ELMOD1	6.71069e-35	0.576184	0.271	0.061	1.36657e-30	3	ELMOD1	F-Retinal Ganglion Cells
FAM155A	1.34076e-24	0.55873	0.346	0.13	2.73032e-20	3	FAM155A	F-Retinal Ganglion Cells
DCBLD2	3.71028e-20	0.556982	0.444	0.237	7.55561e-16	3	DCBLD2	F-Retinal Ganglion Cells
FIGN	3.6778e-29	0.554424	0.333	0.106	7.48948e-25	3	FIGN	F-Retinal Ganglion Cells
PCDH9	1.03304e-12	0.553642	0.598	0.433	2.10368e-08	3	PCDH9	F-Retinal Ganglion Cells
FARP1	8.15341e-15	0.548389	0.503	0.356	1.66036e-10	3	FARP1	F-Retinal Ganglion Cells
GRIA41	6.9083e-23	0.545669	0.634	0.39	1.40681e-18	3	GRIA4	F-Retinal Ganglion Cells
FAT31	9.44637e-29	0.543593	0.441	0.173	1.92366e-24	3	FAT3	F-Retinal Ganglion Cells
SYT11	1.46915e-34	0.543314	0.941	0.819	2.99178e-30	3	SYT1	F-Retinal Ganglion Cells
LHX21	2.42431e-19	0.534224	0.588	0.377	4.93686e-15	3	LHX2	F-Retinal Ganglion Cells
ZNF5031	1.8429e-17	0.527092	0.405	0.205	3.75287e-13	3	ZNF503	F-Retinal Ganglion Cells
HLF	1.84997e-20	0.520104	0.333	0.137	3.76727e-16	3	HLF	F-Retinal Ganglion Cells
ELP41	2.89331e-21	0.517262	0.562	0.328	5.89194e-17	3	ELP4	F-Retinal Ganglion Cells
RNASET2	1.47954e-15	0.513715	0.363	0.192	3.01293e-11	3	RNASET2	F-Retinal Ganglion Cells
CEP1261	1.85491e-14	0.504585	0.415	0.243	3.77733e-10	3	CEP126	F-Retinal Ganglion Cells
GRIP11	5.73679e-22	0.498388	0.366	0.156	1.16824e-17	3	GRIP1	F-Retinal Ganglion Cells
SOX4	1.77856e-44	0.495207	1	0.994	3.62185e-40	3	SOX4	F-Retinal Ganglion Cells
LIN7A	5.05312e-13	0.487631	0.324	0.172	1.02902e-08	3	LIN7A	F-Retinal Ganglion Cells
INSM2	8.70431e-36	0.47475	0.186	0.024	1.77255e-31	3	INSM2	F-Retinal Ganglion Cells
MEIS11	4.41321e-16	0.473006	0.507	0.318	8.98707e-12	3	MEIS1	F-Retinal Ganglion Cells
FOXP1	4.5801e-08	0.470035	0.392	0.281	0.000932691	3	FOXP1	F-Retinal Ganglion Cells
TLE41	5.45581e-15	0.467882	0.425	0.23	1.11102e-10	3	TLE4	F-Retinal Ganglion Cells
BEND4	2.39352e-33	0.455885	0.193	0.029	4.87417e-29	3	BEND4	F-Retinal Ganglion Cells
NTM1	3.56815e-14	0.455346	0.487	0.301	7.26618e-10	3	NTM	F-Retinal Ganglion Cells
PPFIA2	1.32915e-11	0.454929	0.493	0.344	2.70668e-07	3	PPFIA2	F-Retinal Ganglion Cells
PTPRZ1	1.7617e-15	0.453916	0.529	0.346	3.58752e-11	3	PTPRZ1	F-Retinal Ganglion Cells
SIX6	3.88321e-15	0.450698	0.748	0.585	7.90777e-11	3	SIX6	F-Retinal Ganglion Cells
RGS2	5.04723e-06	0.447291	0.222	0.137	0.102782	3	RGS2	F-Retinal Ganglion Cells
FGF14	3.88072e-19	0.442372	0.281	0.105	7.9027e-15	3	FGF14	F-Retinal Ganglion Cells
HIP1R	1.98962e-15	0.442274	0.461	0.278	4.05167e-11	3	HIP1R	F-Retinal Ganglion Cells
NEGR1	1.48783e-23	0.441805	0.268	0.081	3.02982e-19	3	NEGR1	F-Retinal Ganglion Cells
AC090152.1	2.50173e-24	0.440821	0.268	0.082	5.09452e-20	3	AC090152.1	F-Retinal Ganglion Cells
DGKH	9.65257e-15	0.428745	0.219	0.083	1.96565e-10	3	DGKH	F-Retinal Ganglion Cells
LRRC4C1	5.06784e-14	0.418775	0.565	0.393	1.03201e-09	3	LRRC4C	F-Retinal Ganglion Cells
BHLHE22	1.78849e-13	0.414715	0.337	0.164	3.64209e-09	3	BHLHE22	F-Retinal Ganglion Cells
DTNBP1	5.44349e-14	0.408388	0.382	0.212	1.10851e-09	3	DTNBP1	F-Retinal Ganglion Cells
DPF2	6.15796e-07	0.401151	0.405	0.31	0.0125401	3	DPF2	F-Retinal Ganglion Cells
NBEA	2.50328e-08	0.397433	0.474	0.364	0.000509769	3	NBEA	F-Retinal Ganglion Cells
RND3	1.80147e-11	0.396115	0.575	0.419	3.66851e-07	3	RND3	F-Retinal Ganglion Cells
RPRM1	2.38879e-07	0.395671	0.248	0.139	0.00486453	3	RPRM	F-Retinal Ganglion Cells
BCHE	2.58791e-08	0.393964	0.284	0.172	0.000527002	3	BCHE	F-Retinal Ganglion Cells
CALB2	1.64832e-06	0.388903	0.154	0.074	0.0335664	3	CALB2	F-Retinal Ganglion Cells
CADM21	2.06267e-12	0.383902	0.549	0.365	4.20043e-08	3	CADM2	F-Retinal Ganglion Cells
CXXC4	5.99138e-11	0.382553	0.428	0.283	1.22008e-06	3	CXXC4	F-Retinal Ganglion Cells
PCLO2	6.59625e-10	0.381465	0.578	0.443	1.34326e-05	3	PCLO	F-Retinal Ganglion Cells
CRABP1	5.78376e-25	0.380983	0.958	0.872	1.1778e-20	3	CRABP1	F-Retinal Ganglion Cells
CTTNBP21	4.9517e-11	0.377162	0.327	0.181	1.00836e-06	3	CTTNBP2	F-Retinal Ganglion Cells
ARHGEF12	3.57662e-14	0.375129	0.5	0.322	7.28342e-10	3	ARHGEF12	F-Retinal Ganglion Cells
PLPPR11	2.77665e-14	0.373231	0.281	0.124	5.65436e-10	3	PLPPR1	F-Retinal Ganglion Cells
SERPINI1	4.464e-12	0.373176	0.324	0.167	9.09048e-08	3	SERPINI1	F-Retinal Ganglion Cells
B3GALT2	1.80446e-14	0.372612	0.212	0.078	3.67461e-10	3	B3GALT2	F-Retinal Ganglion Cells
PDGFRA1	6.24264e-16	0.370459	0.359	0.159	1.27125e-11	3	PDGFRA	F-Retinal Ganglion Cells
PLAGL1	1.17668e-11	0.365553	0.127	0.038	2.39618e-07	3	PLAGL1	F-Retinal Ganglion Cells
ILF3-DT	3.01081e-09	0.364639	0.441	0.312	6.13121e-05	3	ILF3-DT	F-Retinal Ganglion Cells
MGARP1	1.2544e-07	0.358944	0.552	0.429	0.00255447	3	MGARP	F-Retinal Ganglion Cells
VAMP2	2.19958e-15	0.357891	0.879	0.851	4.47923e-11	3	VAMP2	F-Retinal Ganglion Cells
PBX3	1.7044e-12	0.35733	0.268	0.129	3.47084e-08	3	PBX3	F-Retinal Ganglion Cells
PAFAH1B3	4.74255e-11	0.35364	0.716	0.69	9.65773e-07	3	PAFAH1B3	F-Retinal Ganglion Cells
SLITRK4	2.11764e-10	0.349489	0.176	0.07	4.31236e-06	3	SLITRK4	F-Retinal Ganglion Cells
ARL4A	7.10636e-05	0.349324	0.304	0.223	1	3	ARL4A	F-Retinal Ganglion Cells
TMEFF2	4.24822e-11	0.348617	0.186	0.075	8.65108e-07	3	TMEFF2	F-Retinal Ganglion Cells
RICTOR	1.13465e-07	0.34652	0.294	0.184	0.0023106	3	RICTOR	F-Retinal Ganglion Cells
AC109466.1	2.93952e-13	0.344566	0.137	0.039	5.98603e-09	3	AC109466.1	F-Retinal Ganglion Cells
PTPRR	2.5331e-18	0.34339	0.147	0.032	5.15841e-14	3	PTPRR	F-Retinal Ganglion Cells
CXADR	1.30584e-08	0.342876	0.565	0.462	0.000265922	3	CXADR	F-Retinal Ganglion Cells
AL391807.1	9.92235e-10	0.341722	0.258	0.133	2.02059e-05	3	AL391807.1	F-Retinal Ganglion Cells
ANKRD12	1.88771e-12	0.339365	0.807	0.746	3.84414e-08	3	ANKRD12	F-Retinal Ganglion Cells
DOK6	8.98854e-10	0.339038	0.275	0.147	1.83043e-05	3	DOK6	F-Retinal Ganglion Cells
YBX3	6.95057e-05	0.33704	0.294	0.217	1	3	YBX3	F-Retinal Ganglion Cells
ETFB	2.97603e-14	0.334544	0.843	0.739	6.0604e-10	3	ETFB	F-Retinal Ganglion Cells
MIA3	2.04789e-06	0.33314	0.441	0.359	0.0417032	3	MIA3	F-Retinal Ganglion Cells
BTG11	1.64979e-18	0.332285	0.977	0.927	3.35964e-14	3	BTG1	F-Retinal Ganglion Cells
LCA5	1.89421e-09	0.332281	0.542	0.392	3.85736e-05	3	LCA5	F-Retinal Ganglion Cells
YPEL1	1.27768e-07	0.331266	0.356	0.244	0.00260187	3	YPEL1	F-Retinal Ganglion Cells
MAGI1	1.62694e-06	0.32741	0.467	0.373	0.0331309	3	MAGI1	F-Retinal Ganglion Cells
FOXP2	4.79045e-12	0.327386	0.134	0.04	9.75527e-08	3	FOXP2	F-Retinal Ganglion Cells
CBLN2	1.07558e-11	0.326872	0.186	0.071	2.19032e-07	3	CBLN2	F-Retinal Ganglion Cells
FSTL5	5.79743e-09	0.326535	0.268	0.141	0.000118059	3	FSTL5	F-Retinal Ganglion Cells
CRIM11	5.15312e-10	0.325504	0.278	0.146	1.04938e-05	3	CRIM1	F-Retinal Ganglion Cells
NLGN1	7.43117e-09	0.32437	0.248	0.134	0.000151328	3	NLGN1	F-Retinal Ganglion Cells
GRIA21	3.33736e-12	0.32417	0.614	0.447	6.7962e-08	3	GRIA2	F-Retinal Ganglion Cells
PAG1	8.57929e-05	0.322948	0.314	0.235	1	3	PAG1	F-Retinal Ganglion Cells
VPS41	1.95111e-06	0.322491	0.294	0.2	0.0397324	3	VPS41	F-Retinal Ganglion Cells
MAPK10	1.268e-07	0.321885	0.448	0.346	0.00258216	3	MAPK10	F-Retinal Ganglion Cells
TBX31	4.45551e-10	0.321599	0.291	0.15	9.0732e-06	3	TBX3	F-Retinal Ganglion Cells
HP1BP3	7.71066e-09	0.321089	0.654	0.578	0.00015702	3	HP1BP3	F-Retinal Ganglion Cells
STMN2	5.01642e-17	0.319824	0.967	0.87	1.02154e-12	3	STMN2	F-Retinal Ganglion Cells
SLITRK1	1.79892e-15	0.318681	0.16	0.045	3.66332e-11	3	SLITRK1	F-Retinal Ganglion Cells
CSRP2	4.25742e-09	0.317453	0.556	0.459	8.66982e-05	3	CSRP2	F-Retinal Ganglion Cells
AC009414.2	2.09686e-10	0.317429	0.225	0.104	4.27005e-06	3	AC009414.2	F-Retinal Ganglion Cells
MUM1	2.52732e-06	0.313744	0.477	0.385	0.0514664	3	MUM1	F-Retinal Ganglion Cells
SCRT2	1.85461e-06	0.31215	0.356	0.251	0.0377673	3	SCRT2	F-Retinal Ganglion Cells
AC008124.1	7.67221e-06	0.309752	0.324	0.232	0.156237	3	AC008124.1	F-Retinal Ganglion Cells
CDH18	1.2612e-12	0.309305	0.163	0.055	2.56831e-08	3	CDH18	F-Retinal Ganglion Cells
CDH4	7.45856e-05	0.309168	0.173	0.102	1	3	CDH4	F-Retinal Ganglion Cells
LINC00599	0.000306051	0.30832	0.399	0.323	1	3	LINC00599	F-Retinal Ganglion Cells
IFIT3	4.09121e-09	0.306162	0.141	0.054	8.33135e-05	3	IFIT3	F-Retinal Ganglion Cells
RIPOR2	6.73723e-05	0.305847	0.314	0.237	1	3	RIPOR2	F-Retinal Ganglion Cells
ACKR3	5.84791e-09	0.305527	0.163	0.069	0.000119087	3	ACKR3	F-Retinal Ganglion Cells
ZNRF1	0.000426353	0.30491	0.297	0.23	1	3	ZNRF1	F-Retinal Ganglion Cells
LRRTM4	2.138e-11	0.302271	0.163	0.058	4.35382e-07	3	LRRTM4	F-Retinal Ganglion Cells
GABRB2	1.73673e-19	0.301841	0.144	0.029	3.53668e-15	3	GABRB2	F-Retinal Ganglion Cells
JPH4	7.7345e-07	0.30097	0.412	0.303	0.0157505	3	JPH4	F-Retinal Ganglion Cells
MTF2	1.05268e-07	0.299716	0.529	0.433	0.00214367	3	MTF2	F-Retinal Ganglion Cells
AL512380.1	1.72599e-18	0.298988	0.111	0.018	3.5148e-14	3	AL512380.1	F-Retinal Ganglion Cells
RUNX1T11	2.38273e-09	0.298527	0.48	0.322	4.85218e-05	3	RUNX1T1	F-Retinal Ganglion Cells
MTUS1	2.33821e-06	0.295323	0.304	0.198	0.0476153	3	MTUS1	F-Retinal Ganglion Cells
SORBS2	1.24665e-07	0.292625	0.425	0.309	0.00253867	3	SORBS2	F-Retinal Ganglion Cells
CHL1	6.17245e-08	0.288434	0.353	0.228	0.00125696	3	CHL1	F-Retinal Ganglion Cells
DIRAS21	2.73555e-06	0.287829	0.405	0.299	0.0557067	3	DIRAS2	F-Retinal Ganglion Cells
CPNE8	9.08951e-10	0.28664	0.127	0.043	1.85099e-05	3	CPNE8	F-Retinal Ganglion Cells
GAD11	4.27763e-08	0.286611	0.261	0.142	0.000871097	3	GAD1	F-Retinal Ganglion Cells
FAT4	2.42836e-15	0.28353	0.124	0.028	4.94511e-11	3	FAT4	F-Retinal Ganglion Cells
PJA2	3.83748e-06	0.282251	0.663	0.62	0.0781465	3	PJA2	F-Retinal Ganglion Cells
GRM8	3.89104e-29	0.281756	0.121	0.01	7.92372e-25	3	GRM8	F-Retinal Ganglion Cells
ZNF292	9.50761e-08	0.281646	0.66	0.599	0.00193613	3	ZNF292	F-Retinal Ganglion Cells
PLCL1	5.55261e-10	0.279456	0.176	0.073	1.13073e-05	3	PLCL1	F-Retinal Ganglion Cells
DCC	6.71259e-06	0.278412	0.199	0.113	0.136695	3	DCC	F-Retinal Ganglion Cells
TET2	3.77062e-05	0.278021	0.222	0.141	0.767849	3	TET2	F-Retinal Ganglion Cells
RBFOX2	1.52252e-07	0.277043	0.706	0.641	0.00310047	3	RBFOX2	F-Retinal Ganglion Cells
ZC2HC1A	0.000127065	0.276863	0.565	0.537	1	3	ZC2HC1A	F-Retinal Ganglion Cells
ADGRB3	7.36388e-08	0.276551	0.265	0.152	0.00149958	3	ADGRB3	F-Retinal Ganglion Cells
JAKMIP2	0.000181968	0.276227	0.444	0.382	1	3	JAKMIP2	F-Retinal Ganglion Cells
ATP1B2	0.00134915	0.275827	0.444	0.414	1	3	ATP1B2	F-Retinal Ganglion Cells
LY6H1	4.2221e-10	0.27576	0.608	0.429	8.59788e-06	3	LY6H	F-Retinal Ganglion Cells
GABRG2	5.8061e-07	0.27314	0.199	0.106	0.0118235	3	GABRG2	F-Retinal Ganglion Cells
NSG1	4.46458e-05	0.272393	0.605	0.532	0.909168	3	NSG1	F-Retinal Ganglion Cells
TENM1	1.77601e-11	0.271709	0.222	0.095	3.61667e-07	3	TENM1	F-Retinal Ganglion Cells
NHS	2.11995e-08	0.270205	0.206	0.101	0.000431707	3	NHS	F-Retinal Ganglion Cells
HOMER2	6.42118e-05	0.270181	0.219	0.141	1	3	HOMER2	F-Retinal Ganglion Cells
GABPB1-AS1	2.71549e-06	0.270028	0.663	0.612	0.0552983	3	GABPB1-AS1	F-Retinal Ganglion Cells
FAM217B	1.6393e-08	0.26993	0.265	0.148	0.000333828	3	FAM217B	F-Retinal Ganglion Cells
KIF21A	4.99905e-05	0.266629	0.572	0.526	1	3	KIF21A	F-Retinal Ganglion Cells
TACC3	1.54817e-07	0.265643	0.239	0.133	0.00315269	3	TACC3	F-Retinal Ganglion Cells
CDH10	2.52814e-10	0.264879	0.157	0.058	5.14831e-06	3	CDH10	F-Retinal Ganglion Cells
PHKB	0.000300607	0.263421	0.265	0.194	1	3	PHKB	F-Retinal Ganglion Cells
TNNI1	3.70585e-07	0.263252	0.121	0.049	0.00754659	3	TNNI1	F-Retinal Ganglion Cells
ENO1	0.00246221	0.262258	0.712	0.723	1	3	ENO1	F-Retinal Ganglion Cells
PDE3A	2.00611e-09	0.262163	0.124	0.043	4.08524e-05	3	PDE3A	F-Retinal Ganglion Cells
GAS7	5.93232e-09	0.261468	0.173	0.074	0.000120806	3	GAS7	F-Retinal Ganglion Cells
PPP3CA	3.68759e-06	0.260333	0.444	0.348	0.075094	3	PPP3CA	F-Retinal Ganglion Cells
DIXDC1	0.000134778	0.260056	0.317	0.239	1	3	DIXDC1	F-Retinal Ganglion Cells
ARHGAP24	3.04794e-11	0.259145	0.147	0.05	6.20682e-07	3	ARHGAP24	F-Retinal Ganglion Cells
PKIA	1.08108e-08	0.258966	0.748	0.697	0.000220151	3	PKIA	F-Retinal Ganglion Cells
GPM6A	5.69341e-10	0.258103	0.908	0.837	1.15941e-05	3	GPM6A	F-Retinal Ganglion Cells
RIC31	0.000117641	0.256748	0.418	0.349	1	3	RIC3	F-Retinal Ganglion Cells
KHDRBS3	0.000291587	0.254924	0.278	0.203	1	3	KHDRBS3	F-Retinal Ganglion Cells
DDX17	8.16595e-08	0.25456	0.768	0.726	0.00166291	3	DDX17	F-Retinal Ganglion Cells
PLEKHA51	0.00016211	0.254084	0.307	0.226	1	3	PLEKHA5	F-Retinal Ganglion Cells
TOX2	3.08598e-10	0.253923	0.154	0.057	6.2843e-06	3	TOX2	F-Retinal Ganglion Cells
HMGB1	6.36512e-15	0.253697	0.971	0.948	1.29619e-10	3	HMGB1	F-Retinal Ganglion Cells
SGCZ	6.5142e-25	0.252707	0.124	0.015	1.32655e-20	3	SGCZ	F-Retinal Ganglion Cells
N4BP2	6.95347e-06	0.25233	0.392	0.298	0.141601	3	N4BP2	F-Retinal Ganglion Cells
RBMS1	5.66779e-05	0.252222	0.18	0.107	1	3	RBMS1	F-Retinal Ganglion Cells
THSD7B	8.61662e-06	0.251648	0.114	0.051	0.175469	3	THSD7B	F-Retinal Ganglion Cells
WNK3	0.00522279	0.25145	0.291	0.241	1	3	WNK3	F-Retinal Ganglion Cells
EML1	1.86731e-05	0.251358	0.167	0.094	0.380259	3	EML1	F-Retinal Ganglion Cells
ABAT	0.000208265	0.251196	0.382	0.304	1	3	ABAT	F-Retinal Ganglion Cells
EDIL3	0.000706378	0.250779	0.239	0.168	1	3	EDIL3	F-Retinal Ganglion Cells
ZNF385A1	0.000309408	0.250679	0.327	0.251	1	3	ZNF385A	F-Retinal Ganglion Cells
TTR	0.000614888	0.25012	0.451	0.394	1	3	TTR	F-Retinal Ganglion Cells
HOXB5	2.91536e-117	1.41859	0.826	0.167	5.93683e-113	4	HOXB5	N-Retinal Ganglion Cells
NFIB	1.39092e-71	1.27415	0.822	0.313	2.83246e-67	4	NFIB	N-Retinal Ganglion Cells
NFIA	1.67328e-60	1.26021	0.737	0.267	3.40746e-56	4	NFIA	N-Retinal Ganglion Cells
HOXB8	2.17699e-107	1.15124	0.69	0.115	4.43322e-103	4	HOXB8	N-Retinal Ganglion Cells
RND31	4.8932e-32	1.06645	0.723	0.41	9.96451e-28	4	RND3	N-Retinal Ganglion Cells
MIR99AHG	1.05189e-61	1.06314	0.526	0.115	2.14206e-57	4	MIR99AHG	N-Retinal Ganglion Cells
C1orf61	6.63671e-45	1.02901	0.653	0.247	1.3515e-40	4	C1orf61	N-Retinal Ganglion Cells
HOXB2	7.13689e-66	1.00478	0.671	0.183	1.45336e-61	4	HOXB2	N-Retinal Ganglion Cells
HOXB6	4.37339e-82	0.976073	0.549	0.09	8.90597e-78	4	HOXB6	N-Retinal Ganglion Cells
HOXB7	1.63653e-63	0.970999	0.526	0.109	3.33264e-59	4	HOXB7	N-Retinal Ganglion Cells
NFIX	1.5362e-38	0.957087	0.507	0.172	3.12831e-34	4	NFIX	N-Retinal Ganglion Cells
KLHL351	8.13821e-46	0.942541	0.554	0.173	1.65726e-41	4	KLHL35	N-Retinal Ganglion Cells
LINC02381	1.12869e-69	0.939291	0.559	0.112	2.29846e-65	4	LINC02381	N-Retinal Ganglion Cells
ZBTB20	5.90591e-33	0.918186	0.732	0.419	1.20268e-28	4	ZBTB20	N-Retinal Ganglion Cells
HOXB3	8.72779e-58	0.856125	0.582	0.151	1.77733e-53	4	HOXB3	N-Retinal Ganglion Cells
ARL4D1	2.0208e-25	0.854526	0.667	0.38	4.11515e-21	4	ARL4D	N-Retinal Ganglion Cells
ENC1	1.25689e-26	0.853625	0.502	0.207	2.55953e-22	4	ENC1	N-Retinal Ganglion Cells
HOXB9	3.88494e-59	0.842226	0.371	0.052	7.91129e-55	4	HOXB9	N-Retinal Ganglion Cells
TAC3	4.37585e-41	0.838798	0.197	0.018	8.91097e-37	4	TAC3	N-Retinal Ganglion Cells
HOXB4	3.5755e-70	0.807895	0.507	0.089	7.28114e-66	4	HOXB4	N-Retinal Ganglion Cells
SOX111	4.15889e-32	0.778334	0.934	0.741	8.46916e-28	4	SOX11	N-Retinal Ganglion Cells
TMSB4X1	8.60354e-34	0.759545	0.995	0.962	1.75203e-29	4	TMSB4X	N-Retinal Ganglion Cells
TCF41	3.51635e-32	0.746367	0.812	0.479	7.1607e-28	4	TCF4	N-Retinal Ganglion Cells
NHLH11	3.86206e-35	0.740573	0.451	0.132	7.8647e-31	4	NHLH1	N-Retinal Ganglion Cells
ADCYAP11	1.7182e-38	0.716544	0.338	0.07	3.49894e-34	4	ADCYAP1	N-Retinal Ganglion Cells
LHX1	1.77321e-31	0.7159	0.31	0.069	3.61097e-27	4	LHX1	N-Retinal Ganglion Cells
HOXA5	2.48247e-41	0.702322	0.249	0.032	5.05531e-37	4	HOXA5	N-Retinal Ganglion Cells
ID2	1.07527e-20	0.699764	0.601	0.32	2.18968e-16	4	ID2	N-Retinal Ganglion Cells
SST	2.50145e-09	0.6912	0.16	0.055	5.09396e-05	4	SST	N-Retinal Ganglion Cells
BTG3	3.33068e-26	0.65382	0.596	0.287	6.7826e-22	4	BTG3	N-Retinal Ganglion Cells
TMEM161B-AS1	3.9271e-18	0.631107	0.61	0.382	7.99715e-14	4	TMEM161B-AS1	N-Retinal Ganglion Cells
TUBA1A	8.64477e-28	0.579967	0.995	0.982	1.76042e-23	4	TUBA1A	N-Retinal Ganglion Cells
RGMB	7.75358e-20	0.573228	0.418	0.177	1.57894e-15	4	RGMB	N-Retinal Ganglion Cells
HOXC6	1.77827e-43	0.567599	0.235	0.026	3.62126e-39	4	HOXC6	N-Retinal Ganglion Cells
SOCS2	2.98816e-17	0.539173	0.432	0.198	6.08509e-13	4	SOCS2	N-Retinal Ganglion Cells
ADGRG11	2.10767e-15	0.524684	0.512	0.284	4.29206e-11	4	ADGRG1	N-Retinal Ganglion Cells
BCL7A	3.86946e-17	0.521577	0.657	0.424	7.87976e-13	4	BCL7A	N-Retinal Ganglion Cells
LMO2	1.77713e-21	0.517081	0.268	0.073	3.61895e-17	4	LMO2	N-Retinal Ganglion Cells
SSTR21	9.47269e-22	0.517009	0.427	0.163	1.92902e-17	4	SSTR2	N-Retinal Ganglion Cells
SEZ6L	1.2127e-18	0.514027	0.38	0.151	2.46955e-14	4	SEZ6L	N-Retinal Ganglion Cells
NOVA1	1.34464e-10	0.513106	0.751	0.628	2.73822e-06	4	NOVA1	N-Retinal Ganglion Cells
SETBP1	5.59183e-17	0.509249	0.423	0.195	1.13872e-12	4	SETBP1	N-Retinal Ganglion Cells
ELAVL4	4.39613e-21	0.505999	0.554	0.261	8.95228e-17	4	ELAVL4	N-Retinal Ganglion Cells
CRYBG31	1.46522e-16	0.502925	0.399	0.178	2.98378e-12	4	CRYBG3	N-Retinal Ganglion Cells
LINC015511	1.08161e-12	0.474704	0.31	0.135	2.20259e-08	4	LINC01551	N-Retinal Ganglion Cells
NR2F2	1.43718e-09	0.471606	0.258	0.118	2.92667e-05	4	NR2F2	N-Retinal Ganglion Cells
RBP11	5.87192e-10	0.470204	0.883	0.814	1.19576e-05	4	RBP1	N-Retinal Ganglion Cells
ITGB1	2.05104e-16	0.466357	0.545	0.3	4.17673e-12	4	ITGB1	N-Retinal Ganglion Cells
NEUROD21	4.88346e-23	0.466128	0.357	0.111	9.94468e-19	4	NEUROD2	N-Retinal Ganglion Cells
DDAH21	6.41677e-17	0.463813	0.803	0.633	1.30671e-12	4	DDAH2	N-Retinal Ganglion Cells
PEG10	8.24445e-07	0.463142	0.742	0.642	0.016789	4	PEG10	N-Retinal Ganglion Cells
GADD45G1	4.65878e-10	0.462032	0.685	0.525	9.48713e-06	4	GADD45G	N-Retinal Ganglion Cells
HOXB-AS3	2.93871e-23	0.458427	0.197	0.038	5.98439e-19	4	HOXB-AS3	N-Retinal Ganglion Cells
LHX5-AS1	5.6367e-27	0.455854	0.183	0.027	1.14786e-22	4	LHX5-AS1	N-Retinal Ganglion Cells
RHOB	3.03489e-12	0.455554	0.587	0.399	6.18025e-08	4	RHOB	N-Retinal Ganglion Cells
AC099792.1	5.74643e-32	0.453482	0.221	0.033	1.1702e-27	4	AC099792.1	N-Retinal Ganglion Cells
CAMK2N1	9.4949e-11	0.438622	0.554	0.366	1.93354e-06	4	CAMK2N1	N-Retinal Ganglion Cells
NRP2	2.17281e-10	0.434198	0.268	0.121	4.42471e-06	4	NRP2	N-Retinal Ganglion Cells
FOXG1	1.54633e-16	0.433324	0.38	0.16	3.14895e-12	4	FOXG1	N-Retinal Ganglion Cells
ROBO3	6.61199e-15	0.426002	0.249	0.083	1.34647e-10	4	ROBO3	N-Retinal Ganglion Cells
HOTAIRM1	2.30996e-14	0.420938	0.221	0.07	4.70401e-10	4	HOTAIRM1	N-Retinal Ganglion Cells
MIRLET7BHG	8.49457e-17	0.419489	0.169	0.039	1.72983e-12	4	MIRLET7BHG	N-Retinal Ganglion Cells
HOXC4	2.76826e-25	0.407226	0.216	0.041	5.63729e-21	4	HOXC4	N-Retinal Ganglion Cells
ARFGEF3	9.88833e-11	0.402377	0.329	0.162	2.01366e-06	4	ARFGEF3	N-Retinal Ganglion Cells
NXPH41	1.07982e-19	0.401864	0.371	0.134	2.19895e-15	4	NXPH4	N-Retinal Ganglion Cells
C5orf38	1.83486e-28	0.399577	0.192	0.029	3.73651e-24	4	C5orf38	N-Retinal Ganglion Cells
JUND1	2.84675e-13	0.397316	0.887	0.778	5.79712e-09	4	JUND	N-Retinal Ganglion Cells
HOXA4	8.02986e-19	0.395933	0.131	0.02	1.6352e-14	4	HOXA4	N-Retinal Ganglion Cells
PROX1	1.24731e-09	0.393381	0.371	0.203	2.54001e-05	4	PROX1	N-Retinal Ganglion Cells
HOXA3	7.25777e-34	0.391287	0.178	0.019	1.47797e-29	4	HOXA3	N-Retinal Ganglion Cells
ELN	1.61324e-18	0.38589	0.197	0.047	3.2852e-14	4	ELN	N-Retinal Ganglion Cells
TNFRSF12A	0.00863807	0.38256	0.146	0.092	1	4	TNFRSF12A	N-Retinal Ganglion Cells
CALM1	2.7643e-15	0.381963	0.972	0.913	5.62922e-11	4	CALM1	N-Retinal Ganglion Cells
SCGN	1.27952e-16	0.377391	0.122	0.02	2.60562e-12	4	SCGN	N-Retinal Ganglion Cells
IER21	2.94266e-07	0.376066	0.789	0.677	0.00599244	4	IER2	N-Retinal Ganglion Cells
SERPINE2	7.21137e-10	0.37554	0.235	0.1	1.46852e-05	4	SERPINE2	N-Retinal Ganglion Cells
MGP	0.00108537	0.375404	0.127	0.067	1	4	MGP	N-Retinal Ganglion Cells
AUTS2	5.63478e-07	0.370856	0.554	0.407	0.0114747	4	AUTS2	N-Retinal Ganglion Cells
INSM11	8.02705e-08	0.369112	0.432	0.274	0.00163463	4	INSM1	N-Retinal Ganglion Cells
TUBB2B	1.71417e-14	0.36844	0.986	0.965	3.49074e-10	4	TUBB2B	N-Retinal Ganglion Cells
ATP6V0E1	1.25408e-12	0.367705	0.592	0.374	2.55382e-08	4	ATP6V0E1	N-Retinal Ganglion Cells
RGMA	6.7957e-19	0.367385	0.235	0.063	1.38388e-14	4	RGMA	N-Retinal Ganglion Cells
ZBTB18	2.66385e-07	0.367235	0.249	0.129	0.00542467	4	ZBTB18	N-Retinal Ganglion Cells
CCND21	6.74946e-10	0.363565	0.526	0.335	1.37446e-05	4	CCND2	N-Retinal Ganglion Cells
CLU	7.2951e-05	0.360296	0.779	0.723	1	4	CLU	N-Retinal Ganglion Cells
S100A10	1.12007e-05	0.359732	0.282	0.167	0.228092	4	S100A10	N-Retinal Ganglion Cells
LINC004611	2.36746e-09	0.35539	0.695	0.531	4.8211e-05	4	LINC00461	N-Retinal Ganglion Cells
CALD1	5.30148e-07	0.354022	0.545	0.413	0.0107959	4	CALD1	N-Retinal Ganglion Cells
DYNLT1	5.98051e-09	0.350551	0.784	0.683	0.000121787	4	DYNLT1	N-Retinal Ganglion Cells
ODC11	1.29341e-05	0.34658	0.638	0.541	0.263389	4	ODC1	N-Retinal Ganglion Cells
CXXC5	1.80993e-09	0.344061	0.784	0.671	3.68574e-05	4	CXXC5	N-Retinal Ganglion Cells
CD63	1.93367e-05	0.343012	0.85	0.778	0.393773	4	CD63	N-Retinal Ganglion Cells
LHX1-DT	1.32226e-14	0.337812	0.15	0.035	2.69266e-10	4	LHX1-DT	N-Retinal Ganglion Cells
KLF10	0.00142173	0.336562	0.263	0.184	1	4	KLF10	N-Retinal Ganglion Cells
ZEB1	1.01111e-05	0.333226	0.338	0.219	0.205902	4	ZEB1	N-Retinal Ganglion Cells
CACNA2D11	8.04986e-06	0.329396	0.385	0.258	0.163927	4	CACNA2D1	N-Retinal Ganglion Cells
CA9	1.78975e-08	0.327483	0.178	0.07	0.000364464	4	CA9	N-Retinal Ganglion Cells
GNG5	3.52095e-05	0.322059	0.502	0.378	0.717006	4	GNG5	N-Retinal Ganglion Cells
PSAP	1.4919e-08	0.320544	0.643	0.495	0.00030381	4	PSAP	N-Retinal Ganglion Cells
KLHDC8A	6.43687e-10	0.317628	0.286	0.136	1.3108e-05	4	KLHDC8A	N-Retinal Ganglion Cells
DST	1.09166e-05	0.314464	0.582	0.468	0.222306	4	DST	N-Retinal Ganglion Cells
NR2F11	1.212e-06	0.314118	0.85	0.709	0.0246813	4	NR2F1	N-Retinal Ganglion Cells
RPS27L	4.68617e-06	0.313282	0.671	0.531	0.0954292	4	RPS27L	N-Retinal Ganglion Cells
CD24	1.27968e-09	0.311233	0.864	0.759	2.60594e-05	4	CD24	N-Retinal Ganglion Cells
ZIC1	5.18238e-05	0.308056	0.305	0.2	1	4	ZIC1	N-Retinal Ganglion Cells
TMEM176B	6.29253e-06	0.307608	0.23	0.127	0.128141	4	TMEM176B	N-Retinal Ganglion Cells
FAM126A	4.8163e-08	0.304694	0.178	0.073	0.000980792	4	FAM126A	N-Retinal Ganglion Cells
TMEM176A	1.0631e-06	0.29812	0.183	0.084	0.021649	4	TMEM176A	N-Retinal Ganglion Cells
HOXB-AS1	1.19821e-09	0.295498	0.216	0.088	2.44003e-05	4	HOXB-AS1	N-Retinal Ganglion Cells
MEX3A	4.94537e-06	0.294582	0.545	0.419	0.100707	4	MEX3A	N-Retinal Ganglion Cells
SOX41	7.49319e-13	0.294219	0.995	0.995	1.52591e-08	4	SOX4	N-Retinal Ganglion Cells
AC009041.2	1.08972e-07	0.2939	0.221	0.104	0.00221911	4	AC009041.2	N-Retinal Ganglion Cells
PHLDA1	0.00130106	0.292247	0.277	0.195	1	4	PHLDA1	N-Retinal Ganglion Cells
GSTP1	5.61388e-07	0.290172	0.808	0.707	0.0114321	4	GSTP1	N-Retinal Ganglion Cells
CARHSP1	1.07264e-06	0.289424	0.526	0.396	0.0218433	4	CARHSP1	N-Retinal Ganglion Cells
COPA	0.000629023	0.286942	0.39	0.305	1	4	COPA	N-Retinal Ganglion Cells
PRDX1	5.40512e-07	0.284568	0.812	0.716	0.011007	4	PRDX1	N-Retinal Ganglion Cells
BTG21	0.000122216	0.282553	0.432	0.313	1	4	BTG2	N-Retinal Ganglion Cells
RASL11B	4.92546e-09	0.281898	0.211	0.087	0.000100302	4	RASL11B	N-Retinal Ganglion Cells
MRPS6	0.000245511	0.280926	0.573	0.476	1	4	MRPS6	N-Retinal Ganglion Cells
HOXA6	1.72949e-21	0.279179	0.113	0.012	3.52194e-17	4	HOXA6	N-Retinal Ganglion Cells
IRX2	3.4033e-19	0.278155	0.174	0.036	6.93049e-15	4	IRX2	N-Retinal Ganglion Cells
DCC1	7.99799e-10	0.276615	0.254	0.111	1.62871e-05	4	DCC	N-Retinal Ganglion Cells
TCEAL9	0.00028688	0.276248	0.601	0.501	1	4	TCEAL9	N-Retinal Ganglion Cells
LZTS1	4.38654e-11	0.276086	0.178	0.06	8.93276e-07	4	LZTS1	N-Retinal Ganglion Cells
AFAP1	6.66753e-06	0.275514	0.286	0.172	0.135778	4	AFAP1	N-Retinal Ganglion Cells
MDK	0.00101804	0.273487	0.512	0.431	1	4	MDK	N-Retinal Ganglion Cells
2001-06-01	5.80091e-07	0.272845	0.812	0.641	0.011813	4	JUN	N-Retinal Ganglion Cells
ENAH	3.82905e-06	0.272423	0.592	0.448	0.0779748	4	ENAH	N-Retinal Ganglion Cells
CLSTN2	2.94507e-06	0.271854	0.258	0.141	0.0599733	4	CLSTN2	N-Retinal Ganglion Cells
SOX8	7.32897e-12	0.271093	0.192	0.063	1.49247e-07	4	SOX8	N-Retinal Ganglion Cells
POU3F3	2.66056e-18	0.270839	0.131	0.021	5.41797e-14	4	POU3F3	N-Retinal Ganglion Cells
JAG1	1.06993e-06	0.270678	0.136	0.054	0.021788	4	JAG1	N-Retinal Ganglion Cells
DPYSL3	0.000526911	0.268084	0.582	0.494	1	4	DPYSL3	N-Retinal Ganglion Cells
ARC1	0.000180472	0.267645	0.272	0.171	1	4	ARC	N-Retinal Ganglion Cells
RTN1	4.26783e-05	0.267587	0.737	0.649	0.869102	4	RTN1	N-Retinal Ganglion Cells
FJX11	2.00499e-05	0.267185	0.507	0.387	0.408297	4	FJX1	N-Retinal Ganglion Cells
FAM181B	9.64294e-08	0.266492	0.178	0.073	0.00196369	4	FAM181B	N-Retinal Ganglion Cells
NKAIN41	3.40709e-06	0.263966	0.31	0.186	0.069382	4	NKAIN4	N-Retinal Ganglion Cells
SHF	0.000594321	0.263689	0.296	0.201	1	4	SHF	N-Retinal Ganglion Cells
NFE2L2	0.000104767	0.261744	0.319	0.215	1	4	NFE2L2	N-Retinal Ganglion Cells
PSMA4	3.03859e-05	0.261418	0.61	0.502	0.618778	4	PSMA4	N-Retinal Ganglion Cells
IER51	0.000305099	0.261362	0.333	0.23	1	4	IER5	N-Retinal Ganglion Cells
NIN	3.58173e-07	0.255311	0.254	0.131	0.00729384	4	NIN	N-Retinal Ganglion Cells
MLLT3	1.44446e-07	0.255302	0.408	0.246	0.00294149	4	MLLT3	N-Retinal Ganglion Cells
EBF3	6.23669e-07	0.251866	0.16	0.067	0.0127004	4	EBF3	N-Retinal Ganglion Cells
FZD3	9.59951e-06	0.251653	0.526	0.396	0.195484	4	FZD3	N-Retinal Ganglion Cells
GOLM1	5.56582e-05	0.250981	0.446	0.346	1	4	GOLM1	N-Retinal Ganglion Cells
HOXC9	3.88668e-18	0.250518	0.103	0.013	7.91484e-14	4	HOXC9	N-Retinal Ganglion Cells
SOX2	1.06376e-77	1.30429	0.864	0.261	2.16624e-73	5	SOX2	α-Retinal Ganglion Cells
IGFBP5	1.28014e-28	1.283	0.701	0.337	2.60688e-24	5	IGFBP5	α-Retinal Ganglion Cells
NTS	4.79697e-24	1.23664	0.102	0.007	9.76855e-20	5	NTS	α-Retinal Ganglion Cells
DLX5	6.8994e-62	1.0753	0.395	0.048	1.40499e-57	5	DLX5	α-Retinal Ganglion Cells
DLX6-AS1	1.0869e-49	1.03169	0.35	0.046	2.21337e-45	5	DLX6-AS1	α-Retinal Ganglion Cells
MCUB	3.1791e-94	0.897986	0.678	0.104	6.47392e-90	5	MCUB	α-Retinal Ganglion Cells
HES6	0.000366902	0.871771	0.486	0.386	1	5	HES6	α-Retinal Ganglion Cells
MEST	3.97655e-38	0.834944	0.723	0.283	8.09785e-34	5	MEST	α-Retinal Ganglion Cells
ZIC11	7.24099e-57	0.781294	0.678	0.168	1.47455e-52	5	ZIC1	α-Retinal Ganglion Cells
SHTN1	2.2357e-38	0.769049	0.74	0.284	4.55278e-34	5	SHTN1	α-Retinal Ganglion Cells
LMO3	2.49593e-57	0.753101	0.492	0.085	5.08271e-53	5	LMO3	α-Retinal Ganglion Cells
PAX2	3.83425e-78	0.716124	0.531	0.069	7.80807e-74	5	PAX2	α-Retinal Ganglion Cells
DLX6	4.10666e-59	0.70278	0.288	0.024	8.36281e-55	5	DLX6	α-Retinal Ganglion Cells
NR2F12	2.62193e-29	0.683868	0.955	0.702	5.3393e-25	5	NR2F1	α-Retinal Ganglion Cells
DLX2	5.21969e-48	0.658842	0.362	0.053	1.06294e-43	5	DLX2	α-Retinal Ganglion Cells
TSPO	2.37975e-32	0.65491	0.718	0.294	4.84612e-28	5	TSPO	α-Retinal Ganglion Cells
RASD11	1.38862e-21	0.64734	0.48	0.185	2.82778e-17	5	RASD1	α-Retinal Ganglion Cells
GNAS	2.73571e-20	0.640923	0.96	0.809	5.571e-16	5	GNAS	α-Retinal Ganglion Cells
TPPP3	5.91607e-31	0.617139	0.322	0.067	1.20475e-26	5	TPPP3	α-Retinal Ganglion Cells
ASCL1	1.59138e-28	0.616058	0.452	0.132	3.24068e-24	5	ASCL1	α-Retinal Ganglion Cells
LGALS1	1.50799e-23	0.615251	0.463	0.16	3.07087e-19	5	LGALS1	α-Retinal Ganglion Cells
OTP	2.37525e-35	0.609186	0.198	0.02	4.83697e-31	5	OTP	α-Retinal Ganglion Cells
EZR	9.35351e-36	0.59276	0.497	0.134	1.90475e-31	5	EZR	α-Retinal Ganglion Cells
TBCA	4.78826e-22	0.580379	0.96	0.771	9.75082e-18	5	TBCA	α-Retinal Ganglion Cells
MIR7-3HG	1.07884e-10	0.579483	0.446	0.238	2.19694e-06	5	MIR7-3HG	α-Retinal Ganglion Cells
PLA2G16	7.98302e-34	0.56688	0.576	0.181	1.62566e-29	5	PLA2G16	α-Retinal Ganglion Cells
TMSB4X2	2.45264e-25	0.560987	1	0.963	4.99455e-21	5	TMSB4X	α-Retinal Ganglion Cells
METRN	1.44262e-21	0.556508	0.701	0.352	2.93776e-17	5	METRN	α-Retinal Ganglion Cells
SIX1	3.50145e-111	0.554913	0.333	0.008	7.13035e-107	5	SIX1	α-Retinal Ganglion Cells
GAD21	2.35698e-15	0.551966	0.486	0.225	4.79975e-11	5	GAD2	α-Retinal Ganglion Cells
AKAP12	2.11613e-17	0.548053	0.48	0.21	4.30928e-13	5	AKAP12	α-Retinal Ganglion Cells
NUPR1	4.26233e-12	0.541493	0.282	0.108	8.67981e-08	5	NUPR1	α-Retinal Ganglion Cells
DLX1	2.86077e-35	0.5402	0.333	0.061	5.82566e-31	5	DLX1	α-Retinal Ganglion Cells
NRN11	6.40824e-21	0.536666	0.52	0.197	1.30497e-16	5	NRN1	α-Retinal Ganglion Cells
MT-CYB	1.51529e-19	0.533225	0.989	0.977	3.08574e-15	5	MT-CYB	α-Retinal Ganglion Cells
RGS161	6.63248e-11	0.52373	0.689	0.473	1.35064e-06	5	RGS16	α-Retinal Ganglion Cells
CRIP2	2.46003e-21	0.503819	0.593	0.27	5.0096e-17	5	CRIP2	α-Retinal Ganglion Cells
ANXA2	2.96119e-27	0.493938	0.452	0.135	6.03017e-23	5	ANXA2	α-Retinal Ganglion Cells
AES	3.62592e-17	0.492933	0.842	0.591	7.38382e-13	5	AES	α-Retinal Ganglion Cells
ATP2B4	1.49928e-23	0.489662	0.429	0.14	3.05313e-19	5	ATP2B4	α-Retinal Ganglion Cells
FBLN1	2.91109e-31	0.486908	0.441	0.116	5.92815e-27	5	FBLN1	α-Retinal Ganglion Cells
SRI	7.07277e-21	0.484606	0.78	0.431	1.4403e-16	5	SRI	α-Retinal Ganglion Cells
CCND1	2.29317e-12	0.482791	0.407	0.185	4.6698e-08	5	CCND1	α-Retinal Ganglion Cells
PRPH	3.38769e-14	0.481107	0.266	0.086	6.8987e-10	5	PRPH	α-Retinal Ganglion Cells
FOS	0.000641897	0.478077	0.65	0.557	1	5	FOS	α-Retinal Ganglion Cells
IGFBP2	2.20848e-08	0.475896	0.718	0.469	0.000449735	5	IGFBP2	α-Retinal Ganglion Cells
CADM1	6.80727e-17	0.473472	0.814	0.5	1.38623e-12	5	CADM1	α-Retinal Ganglion Cells
HOXB51	1.71188e-14	0.472847	0.486	0.211	3.48606e-10	5	HOXB5	α-Retinal Ganglion Cells
ZEB11	6.57029e-23	0.468395	0.531	0.203	1.33797e-18	5	ZEB1	α-Retinal Ganglion Cells
RPS4X	1.36042e-24	0.46409	0.983	0.932	2.77035e-20	5	RPS4X	α-Retinal Ganglion Cells
LIMA1	2.10975e-17	0.456656	0.356	0.124	4.2963e-13	5	LIMA1	α-Retinal Ganglion Cells
RPL10	1.58379e-23	0.45435	0.994	0.991	3.22523e-19	5	RPL10	α-Retinal Ganglion Cells
GSTP11	2.57695e-19	0.450965	0.91	0.7	5.24771e-15	5	GSTP1	α-Retinal Ganglion Cells
RPL6	4.37246e-24	0.45093	0.994	0.969	8.90407e-20	5	RPL6	α-Retinal Ganglion Cells
RPL21	3.40822e-25	0.450227	0.972	0.979	6.94051e-21	5	RPL21	α-Retinal Ganglion Cells
SEC11C	1.83207e-12	0.448117	0.853	0.636	3.73082e-08	5	SEC11C	α-Retinal Ganglion Cells
APOC1	1.40984e-15	0.444709	0.226	0.062	2.87099e-11	5	APOC1	α-Retinal Ganglion Cells
MTRNR2L12	6.99711e-13	0.439721	0.949	0.877	1.42489e-08	5	MTRNR2L12	α-Retinal Ganglion Cells
RPL12	3.43181e-15	0.437998	0.966	0.909	6.98855e-11	5	RPL12	α-Retinal Ganglion Cells
MT-ND5	3.73055e-17	0.437974	0.994	0.955	7.5969e-13	5	MT-ND5	α-Retinal Ganglion Cells
EEF1A1	9.59247e-30	0.437497	1	0.995	1.95341e-25	5	EEF1A1	α-Retinal Ganglion Cells
RPS6	2.70835e-14	0.436872	0.977	0.929	5.51528e-10	5	RPS6	α-Retinal Ganglion Cells
CD99	2.48275e-18	0.435104	0.492	0.197	5.05587e-14	5	CD99	α-Retinal Ganglion Cells
SMOC1	1.00562e-36	0.427718	0.288	0.044	2.04785e-32	5	SMOC1	α-Retinal Ganglion Cells
ZIC4	3.24133e-33	0.426343	0.305	0.054	6.60064e-29	5	ZIC4	α-Retinal Ganglion Cells
RPS23	1.41726e-21	0.425289	0.994	0.984	2.88611e-17	5	RPS23	α-Retinal Ganglion Cells
AC004852.2	1.93767e-74	0.421455	0.192	0.002	3.94587e-70	5	AC004852.2	α-Retinal Ganglion Cells
MT-CO2	1.01671e-16	0.421054	0.989	0.989	2.07044e-12	5	MT-CO2	α-Retinal Ganglion Cells
APOE	0.00507411	0.420863	0.497	0.388	1	5	APOE	α-Retinal Ganglion Cells
CLIC11	1.12975e-20	0.414042	0.605	0.259	2.30061e-16	5	CLIC1	α-Retinal Ganglion Cells
MIAT1	4.48281e-10	0.412297	0.797	0.569	9.1288e-06	5	MIAT	α-Retinal Ganglion Cells
NLRP1	7.68158e-13	0.411294	0.667	0.401	1.56428e-08	5	NLRP1	α-Retinal Ganglion Cells
MAF	3.05247e-25	0.410953	0.379	0.102	6.21605e-21	5	MAF	α-Retinal Ganglion Cells
SOX9	8.09865e-20	0.410001	0.435	0.157	1.64921e-15	5	SOX9	α-Retinal Ganglion Cells
SCG2	3.20892e-20	0.409844	0.65	0.279	6.53465e-16	5	SCG2	α-Retinal Ganglion Cells
PAX8	2.46392e-38	0.408976	0.254	0.032	5.01752e-34	5	PAX8	α-Retinal Ganglion Cells
RPL34	8.22968e-21	0.406955	0.994	0.986	1.67589e-16	5	RPL34	α-Retinal Ganglion Cells
ZBTB201	6.71048e-15	0.406689	0.723	0.425	1.36652e-10	5	ZBTB20	α-Retinal Ganglion Cells
VEGFA	0.000303191	0.406282	0.701	0.546	1	5	VEGFA	α-Retinal Ganglion Cells
RPL7A	5.54682e-18	0.399093	0.989	0.974	1.12955e-13	5	RPL7A	α-Retinal Ganglion Cells
SNTG1	3.82585e-23	0.398662	0.39	0.116	7.79096e-19	5	SNTG1	α-Retinal Ganglion Cells
FTH11	7.95317e-17	0.393247	0.994	0.994	1.61958e-12	5	FTH1	α-Retinal Ganglion Cells
LINC01315	1.18497e-21	0.391682	0.395	0.126	2.41308e-17	5	LINC01315	α-Retinal Ganglion Cells
NCALD	6.57631e-16	0.389644	0.367	0.136	1.3392e-11	5	NCALD	α-Retinal Ganglion Cells
ECEL1	2.83706e-17	0.388581	0.294	0.089	5.77739e-13	5	ECEL1	α-Retinal Ganglion Cells
RPS27A	2.5811e-23	0.388268	0.994	0.983	5.25616e-19	5	RPS27A	α-Retinal Ganglion Cells
RPL23	2.68544e-14	0.387947	0.927	0.802	5.46863e-10	5	RPL23	α-Retinal Ganglion Cells
NFIX1	1.77103e-20	0.387725	0.492	0.179	3.60653e-16	5	NFIX	α-Retinal Ganglion Cells
CALB1	1.08489e-14	0.38582	0.158	0.034	2.20927e-10	5	CALB1	α-Retinal Ganglion Cells
RPL13A	1.88308e-13	0.385292	0.977	0.886	3.83471e-09	5	RPL13A	α-Retinal Ganglion Cells
NFE2L21	6.85315e-18	0.384942	0.492	0.201	1.39558e-13	5	NFE2L2	α-Retinal Ganglion Cells
MAP2K6	1.61735e-16	0.382999	0.418	0.163	3.29356e-12	5	MAP2K6	α-Retinal Ganglion Cells
CDC42EP4	1.12712e-16	0.382921	0.531	0.241	2.29527e-12	5	CDC42EP4	α-Retinal Ganglion Cells
RPS9	1.47554e-15	0.382199	0.989	0.953	3.0048e-11	5	RPS9	α-Retinal Ganglion Cells
RPS20	6.48146e-13	0.38141	0.831	0.605	1.31988e-08	5	RPS20	α-Retinal Ganglion Cells
RPS11	1.98418e-18	0.37778	0.994	0.904	4.04058e-14	5	RPS11	α-Retinal Ganglion Cells
MT-CO1	1.30925e-16	0.377289	0.994	0.994	2.66617e-12	5	MT-CO1	α-Retinal Ganglion Cells
RPL19	2.96169e-21	0.376962	1	0.971	6.03118e-17	5	RPL19	α-Retinal Ganglion Cells
RPS12	4.28567e-15	0.376359	0.994	0.985	8.72734e-11	5	RPS12	α-Retinal Ganglion Cells
LINC00958	6.10971e-51	0.375281	0.282	0.027	1.24418e-46	5	LINC00958	α-Retinal Ganglion Cells
LGALS3	5.64558e-16	0.374632	0.362	0.129	1.14967e-11	5	LGALS3	α-Retinal Ganglion Cells
GSE11	2.31743e-12	0.373745	0.52	0.273	4.71921e-08	5	GSE1	α-Retinal Ganglion Cells
SNHG7	5.74373e-12	0.373567	0.808	0.554	1.16965e-07	5	SNHG7	α-Retinal Ganglion Cells
SPP1	7.08552e-05	0.372013	0.429	0.291	1	5	SPP1	α-Retinal Ganglion Cells
RPS2	5.70579e-16	0.371102	0.994	0.991	1.16193e-11	5	RPS2	α-Retinal Ganglion Cells
CMBL	1.59617e-35	0.370556	0.277	0.042	3.25044e-31	5	CMBL	α-Retinal Ganglion Cells
RPS8	5.86618e-18	0.369237	1	0.99	1.19459e-13	5	RPS8	α-Retinal Ganglion Cells
MYL61	3.33358e-15	0.368901	0.994	0.907	6.78849e-11	5	MYL6	α-Retinal Ganglion Cells
GNAI2	3.92774e-10	0.367575	0.667	0.438	7.99845e-06	5	GNAI2	α-Retinal Ganglion Cells
RPS27	2.2673e-17	0.367482	1	0.994	4.61712e-13	5	RPS27	α-Retinal Ganglion Cells
SH3BGRL31	1.11036e-09	0.367092	0.718	0.476	2.26113e-05	5	SH3BGRL3	α-Retinal Ganglion Cells
CALB21	9.65639e-06	0.366798	0.175	0.078	0.196643	5	CALB2	α-Retinal Ganglion Cells
PTP4A3	1.46737e-13	0.365362	0.39	0.165	2.98815e-09	5	PTP4A3	α-Retinal Ganglion Cells
RPS15A	5.46609e-17	0.365107	1	0.976	1.11311e-12	5	RPS15A	α-Retinal Ganglion Cells
RPS25	2.42666e-17	0.364631	0.989	0.946	4.94165e-13	5	RPS25	α-Retinal Ganglion Cells
RPL7	1.79443e-13	0.362382	0.955	0.863	3.65418e-09	5	RPL7	α-Retinal Ganglion Cells
DYNC1I1	1.56562e-36	0.360913	0.277	0.041	3.18824e-32	5	DYNC1I1	α-Retinal Ganglion Cells
TCEAL7	8.00081e-08	0.357326	0.746	0.532	0.00162928	5	TCEAL7	α-Retinal Ganglion Cells
ARID5B	2.74807e-15	0.356989	0.463	0.199	5.59617e-11	5	ARID5B	α-Retinal Ganglion Cells
TUBA1A1	2.28255e-13	0.354759	1	0.982	4.64819e-09	5	TUBA1A	α-Retinal Ganglion Cells
C1orf54	7.72523e-15	0.352916	0.469	0.204	1.57317e-10	5	C1orf54	α-Retinal Ganglion Cells
RPS10	9.73921e-11	0.352099	0.932	0.809	1.98329e-06	5	RPS10	α-Retinal Ganglion Cells
RPL36A	2.80423e-06	0.348779	0.791	0.666	0.0571053	5	RPL36A	α-Retinal Ganglion Cells
RPS26	7.60641e-15	0.348616	0.994	0.969	1.54897e-10	5	RPS26	α-Retinal Ganglion Cells
GALP	3.0632e-58	0.348573	0.181	0.005	6.23791e-54	5	GALP	α-Retinal Ganglion Cells
RACK1	9.79175e-14	0.347303	0.983	0.896	1.99399e-09	5	RACK1	α-Retinal Ganglion Cells
RPL3	1.68437e-12	0.345157	0.989	0.98	3.43005e-08	5	RPL3	α-Retinal Ganglion Cells
BMPR1B	4.08428e-21	0.34486	0.254	0.059	8.31722e-17	5	BMPR1B	α-Retinal Ganglion Cells
RPS19	2.70004e-12	0.344335	1	0.988	5.49837e-08	5	RPS19	α-Retinal Ganglion Cells
SYNE2	1.25892e-10	0.344134	0.463	0.244	2.56366e-06	5	SYNE2	α-Retinal Ganglion Cells
SLIT11	2.1265e-14	0.343046	0.39	0.151	4.3304e-10	5	SLIT1	α-Retinal Ganglion Cells
RPL14	1.28411e-15	0.341391	0.972	0.958	2.61495e-11	5	RPL14	α-Retinal Ganglion Cells
C11orf96	6.09435e-15	0.341027	0.316	0.111	1.24105e-10	5	C11orf96	α-Retinal Ganglion Cells
RPLP0	8.35138e-10	0.340167	0.966	0.901	1.70067e-05	5	RPLP0	α-Retinal Ganglion Cells
RPL37A	2.92818e-21	0.339846	1	0.995	5.96295e-17	5	RPL37A	α-Retinal Ganglion Cells
ZFAND6	1.20953e-12	0.339814	0.672	0.383	2.46309e-08	5	ZFAND6	α-Retinal Ganglion Cells
TBX2-AS1	3.59883e-10	0.339738	0.294	0.127	7.32865e-06	5	TBX2-AS1	α-Retinal Ganglion Cells
RPL9	1.09665e-16	0.339	1	0.977	2.23321e-12	5	RPL9	α-Retinal Ganglion Cells
TPT1	2.83281e-20	0.33889	1	0.968	5.76874e-16	5	TPT1	α-Retinal Ganglion Cells
RPL35A	9.59571e-17	0.337875	0.977	0.983	1.95407e-12	5	RPL35A	α-Retinal Ganglion Cells
RPL5	4.63101e-14	0.337848	0.994	0.966	9.43058e-10	5	RPL5	α-Retinal Ganglion Cells
JUNB	0.000517792	0.333514	0.565	0.44	1	5	JUNB	α-Retinal Ganglion Cells
VAX1	4.82142e-49	0.333479	0.22	0.015	9.81835e-45	5	VAX1	α-Retinal Ganglion Cells
PCBD1	2.54821e-14	0.331514	0.492	0.222	5.18917e-10	5	PCBD1	α-Retinal Ganglion Cells
BTG22	1.79024e-10	0.329568	0.554	0.305	3.64565e-06	5	BTG2	α-Retinal Ganglion Cells
RPL41	4.17161e-17	0.328525	1	0.995	8.49508e-13	5	RPL41	α-Retinal Ganglion Cells
RAB13	5.73632e-16	0.327124	0.373	0.136	1.16814e-11	5	RAB13	α-Retinal Ganglion Cells
ANXA5	2.96854e-12	0.325469	0.508	0.255	6.04513e-08	5	ANXA5	α-Retinal Ganglion Cells
RPS27L1	2.67024e-08	0.325089	0.729	0.528	0.000543768	5	RPS27L	α-Retinal Ganglion Cells
BMPR1B-DT	4.21396e-43	0.324975	0.147	0.006	8.5813e-39	5	BMPR1B-DT	α-Retinal Ganglion Cells
BTBD17	1.99079e-22	0.324669	0.288	0.069	4.05405e-18	5	BTBD17	α-Retinal Ganglion Cells
COTL1	5.78318e-09	0.323519	0.508	0.299	0.000117769	5	COTL1	α-Retinal Ganglion Cells
GOLM11	4.27046e-11	0.323064	0.605	0.334	8.69637e-07	5	GOLM1	α-Retinal Ganglion Cells
PDIA5	1.84202e-32	0.32259	0.266	0.042	3.7511e-28	5	PDIA5	α-Retinal Ganglion Cells
SEM1	2.39404e-11	0.320002	0.864	0.662	4.87522e-07	5	SEM1	α-Retinal Ganglion Cells
HAP1	1.96642e-51	0.319395	0.243	0.018	4.00442e-47	5	HAP1	α-Retinal Ganglion Cells
HSPA5	0.000548948	0.319041	0.661	0.516	1	5	HSPA5	α-Retinal Ganglion Cells
RPL10A	4.5059e-10	0.316932	0.966	0.934	9.17581e-06	5	RPL10A	α-Retinal Ganglion Cells
SLF1	2.94365e-11	0.316642	0.52	0.275	5.99444e-07	5	SLF1	α-Retinal Ganglion Cells
RPL17	2.52171e-05	0.316413	0.627	0.464	0.513522	5	RPL17	α-Retinal Ganglion Cells
OSTC	2.27644e-11	0.31588	0.644	0.378	4.63574e-07	5	OSTC	α-Retinal Ganglion Cells
LINC01833	3.89667e-14	0.315308	0.339	0.127	7.93518e-10	5	LINC01833	α-Retinal Ganglion Cells
ZFAS1	2.23206e-09	0.310934	0.932	0.86	4.54537e-05	5	ZFAS1	α-Retinal Ganglion Cells
RPL15	2.36753e-16	0.30988	1	0.982	4.82124e-12	5	RPL15	α-Retinal Ganglion Cells
C3orf58	3.0986e-14	0.309863	0.271	0.087	6.31e-10	5	C3orf58	α-Retinal Ganglion Cells
UQCRB	5.41263e-12	0.308785	0.966	0.859	1.10223e-07	5	UQCRB	α-Retinal Ganglion Cells
CDIP1	2.11841e-10	0.307766	0.362	0.168	4.31393e-06	5	CDIP1	α-Retinal Ganglion Cells
ATP6V0E11	2.18788e-11	0.307047	0.65	0.373	4.45541e-07	5	ATP6V0E1	α-Retinal Ganglion Cells
RPS14	5.96102e-15	0.306978	0.977	0.978	1.2139e-10	5	RPS14	α-Retinal Ganglion Cells
LDHB	1.01074e-10	0.306298	0.887	0.703	2.05827e-06	5	LDHB	α-Retinal Ganglion Cells
ACTG1	2.44039e-10	0.304787	0.994	0.97	4.96961e-06	5	ACTG1	α-Retinal Ganglion Cells
WASF2	6.72864e-16	0.303874	0.435	0.171	1.37022e-11	5	WASF2	α-Retinal Ganglion Cells
MT-ATP6	8.40143e-07	0.303575	0.989	0.987	0.0171087	5	MT-ATP6	α-Retinal Ganglion Cells
RGMB1	8.05559e-12	0.303256	0.407	0.183	1.64044e-07	5	RGMB	α-Retinal Ganglion Cells
EIF4A2	1.2564e-10	0.298755	0.96	0.788	2.55853e-06	5	EIF4A2	α-Retinal Ganglion Cells
SLIT2	3.04203e-21	0.298527	0.333	0.091	6.19479e-17	5	SLIT2	α-Retinal Ganglion Cells
MT-CO3	1.31165e-08	0.297846	1	0.976	0.000267105	5	MT-CO3	α-Retinal Ganglion Cells
NDUFA4L2	0.00604693	0.29776	0.198	0.126	1	5	NDUFA4L2	α-Retinal Ganglion Cells
CFAP36	2.87749e-11	0.29723	0.655	0.381	5.85973e-07	5	CFAP36	α-Retinal Ganglion Cells
TCIM	3.14005e-20	0.297113	0.158	0.024	6.3944e-16	5	TCIM	α-Retinal Ganglion Cells
RPS16	3.8156e-12	0.296972	0.977	0.948	7.77008e-08	5	RPS16	α-Retinal Ganglion Cells
RPL13	5.61618e-15	0.295944	0.994	0.992	1.14368e-10	5	RPL13	α-Retinal Ganglion Cells
RPL27	1.54988e-11	0.294708	0.96	0.911	3.15618e-07	5	RPL27	α-Retinal Ganglion Cells
GADD45B	0.00142599	0.294295	0.266	0.173	1	5	GADD45B	α-Retinal Ganglion Cells
EIF1	1.88228e-10	0.293103	0.989	0.97	3.83307e-06	5	EIF1	α-Retinal Ganglion Cells
FXYD6	7.53136e-08	0.292034	0.729	0.52	0.00153369	5	FXYD6	α-Retinal Ganglion Cells
IGF2.1	8.79266e-14	0.290647	0.147	0.031	1.79054e-09	5	IGF2.1	α-Retinal Ganglion Cells
DHRS7	1.44511e-09	0.289457	0.599	0.347	2.94282e-05	5	DHRS7	α-Retinal Ganglion Cells
PFDN5	6.65111e-12	0.289328	0.938	0.873	1.35443e-07	5	PFDN5	α-Retinal Ganglion Cells
NR2F1-AS1	1.23849e-10	0.289322	0.429	0.202	2.52207e-06	5	NR2F1-AS1	α-Retinal Ganglion Cells
SEMA6A	4.48807e-12	0.287688	0.621	0.338	9.1395e-08	5	SEMA6A	α-Retinal Ganglion Cells
TCEAL4	2.7619e-07	0.285492	0.836	0.657	0.00562433	5	TCEAL4	α-Retinal Ganglion Cells
PRKCA	4.46446e-10	0.284286	0.282	0.116	9.09143e-06	5	PRKCA	α-Retinal Ganglion Cells
RPL4	4.9297e-10	0.284209	0.938	0.812	1.00388e-05	5	RPL4	α-Retinal Ganglion Cells
SIX31	1.00424e-09	0.284063	0.831	0.572	2.04504e-05	5	SIX3	α-Retinal Ganglion Cells
RPL26	1.26738e-10	0.283867	0.983	0.976	2.58089e-06	5	RPL26	α-Retinal Ganglion Cells
TEAD1	6.93349e-13	0.283391	0.362	0.146	1.41194e-08	5	TEAD1	α-Retinal Ganglion Cells
CPNE3	8.69834e-14	0.282301	0.492	0.222	1.77133e-09	5	CPNE3	α-Retinal Ganglion Cells
PLP1	4.76523e-11	0.281977	0.136	0.032	9.70392e-07	5	PLP1	α-Retinal Ganglion Cells
RPLP2	2.04264e-11	0.280847	0.96	0.935	4.15963e-07	5	RPLP2	α-Retinal Ganglion Cells
RPL23A	8.5146e-11	0.279974	0.966	0.914	1.73391e-06	5	RPL23A	α-Retinal Ganglion Cells
RPSA	2.73662e-08	0.279793	0.966	0.935	0.000557286	5	RPSA	α-Retinal Ganglion Cells
CYSTM1	3.55925e-11	0.279092	0.424	0.193	7.24806e-07	5	CYSTM1	α-Retinal Ganglion Cells
KLHDC8A1	7.28349e-13	0.277967	0.339	0.134	1.48321e-08	5	KLHDC8A	α-Retinal Ganglion Cells
GNG51	4.3778e-08	0.277826	0.599	0.372	0.000891496	5	GNG5	α-Retinal Ganglion Cells
DIRAS3	1.63557e-17	0.277619	0.153	0.026	3.33067e-13	5	DIRAS3	α-Retinal Ganglion Cells
UFC1	1.01452e-08	0.277608	0.638	0.39	0.000206598	5	UFC1	α-Retinal Ganglion Cells
SOCS3	3.08949e-06	0.277417	0.186	0.081	0.0629144	5	SOCS3	α-Retinal Ganglion Cells
UBA52	1.47838e-11	0.277288	0.949	0.895	3.01057e-07	5	UBA52	α-Retinal Ganglion Cells
BTBD3	6.5962e-07	0.276981	0.384	0.219	0.0134325	5	BTBD3	α-Retinal Ganglion Cells
RPL38	2.47071e-12	0.276172	1	0.961	5.03135e-08	5	RPL38	α-Retinal Ganglion Cells
SOX6	9.62897e-21	0.275945	0.203	0.039	1.96084e-16	5	SOX6	α-Retinal Ganglion Cells
NACA	5.09205e-13	0.275594	0.989	0.981	1.03695e-08	5	NACA	α-Retinal Ganglion Cells
RPL22	3.77487e-12	0.275112	0.977	0.955	7.68716e-08	5	RPL22	α-Retinal Ganglion Cells
SDF2L1	8.30915e-07	0.273748	0.254	0.119	0.0169208	5	SDF2L1	α-Retinal Ganglion Cells
SMS	7.69201e-08	0.273717	0.525	0.314	0.0015664	5	SMS	α-Retinal Ganglion Cells
NOL3	0.000151952	0.2733	0.35	0.223	1	5	NOL3	α-Retinal Ganglion Cells
RPL31	9.97837e-06	0.272478	0.859	0.754	0.2032	5	RPL31	α-Retinal Ganglion Cells
CPNE2	4.28225e-16	0.272129	0.232	0.062	8.72036e-12	5	CPNE2	α-Retinal Ganglion Cells
SEMA5B	2.00357e-25	0.269923	0.254	0.048	4.08007e-21	5	SEMA5B	α-Retinal Ganglion Cells
RPL27A	2.98293e-11	0.269769	0.983	0.942	6.07444e-07	5	RPL27A	α-Retinal Ganglion Cells
CEBPD	1.81019e-09	0.269664	0.243	0.095	3.68627e-05	5	CEBPD	α-Retinal Ganglion Cells
ELOVL2	5.99998e-24	0.268078	0.249	0.049	1.22184e-19	5	ELOVL2	α-Retinal Ganglion Cells
DMRTA1	7.32679e-41	0.268071	0.141	0.006	1.49203e-36	5	DMRTA1	α-Retinal Ganglion Cells
RPS29	5.1449e-14	0.267983	1	0.979	1.04771e-09	5	RPS29	α-Retinal Ganglion Cells
LAPTM4A	1.13164e-07	0.267535	0.655	0.426	0.00230447	5	LAPTM4A	α-Retinal Ganglion Cells
GTF3C6	5.15978e-10	0.266843	0.667	0.391	1.05074e-05	5	GTF3C6	α-Retinal Ganglion Cells
RPS3A	3.31088e-11	0.26678	1	0.992	6.74228e-07	5	RPS3A	α-Retinal Ganglion Cells
NDRG1	5.25317e-09	0.266518	0.282	0.122	0.000106975	5	NDRG1	α-Retinal Ganglion Cells
MDFI	1.54328e-18	0.266196	0.254	0.063	3.14274e-14	5	MDFI	α-Retinal Ganglion Cells
SEZ6L1	1.28227e-05	0.265998	0.288	0.163	0.261121	5	SEZ6L	α-Retinal Ganglion Cells
CALR	0.000265929	0.265887	0.751	0.615	1	5	CALR	α-Retinal Ganglion Cells
POLR1D	4.5426e-08	0.264577	0.802	0.567	0.000925055	5	POLR1D	α-Retinal Ganglion Cells
SH3BGRL	1.68228e-09	0.264104	0.525	0.293	3.4258e-05	5	SH3BGRL	α-Retinal Ganglion Cells
HSPB1	3.79969e-10	0.263756	0.559	0.307	7.73768e-06	5	HSPB1	α-Retinal Ganglion Cells
RPL28	1.91449e-10	0.263248	0.983	0.949	3.89867e-06	5	RPL28	α-Retinal Ganglion Cells
RPL24	1.31927e-09	0.262573	0.983	0.983	2.68657e-05	5	RPL24	α-Retinal Ganglion Cells
S100B	2.11635e-07	0.260012	0.175	0.067	0.00430974	5	S100B	α-Retinal Ganglion Cells
GPRC5C	6.63267e-19	0.260008	0.26	0.066	1.35068e-14	5	GPRC5C	α-Retinal Ganglion Cells
ERC1	7.53958e-10	0.259767	0.446	0.227	1.53536e-05	5	ERC1	α-Retinal Ganglion Cells
B2M	1.12629e-06	0.258757	0.548	0.351	0.0229357	5	B2M	α-Retinal Ganglion Cells
RGS9	1.85595e-09	0.258154	0.198	0.07	3.77946e-05	5	RGS9	α-Retinal Ganglion Cells
SNHG25	1.85107e-08	0.257846	0.299	0.135	0.000376952	5	SNHG25	α-Retinal Ganglion Cells
S100A13	2.42939e-11	0.257195	0.328	0.135	4.94721e-07	5	S100A13	α-Retinal Ganglion Cells
RNF7	2.47259e-08	0.256166	0.774	0.586	0.000503519	5	RNF7	α-Retinal Ganglion Cells
RPL18	4.21494e-10	0.256136	0.977	0.981	8.58331e-06	5	RPL18	α-Retinal Ganglion Cells
FAM162A	0.000121138	0.255569	0.667	0.475	1	5	FAM162A	α-Retinal Ganglion Cells
LITAF	8.84953e-18	0.254571	0.311	0.093	1.80212e-13	5	LITAF	α-Retinal Ganglion Cells
MT-ND4	7.51611e-11	0.252932	0.994	0.991	1.53058e-06	5	MT-ND4	α-Retinal Ganglion Cells
H2AFV	8.40438e-06	0.252836	0.61	0.417	0.171147	5	H2AFV	α-Retinal Ganglion Cells
SRP14	1.57463e-10	0.252653	0.994	0.95	3.20657e-06	5	SRP14	α-Retinal Ganglion Cells
FIS1	1.10008e-09	0.252638	0.785	0.506	2.24021e-05	5	FIS1	α-Retinal Ganglion Cells
RPS31	7.54814e-12	0.251006	0.983	0.977	1.5371e-07	5	RPS3	α-Retinal Ganglion Cells
NEFL	4.32935e-114	1.58251	0.45	0.023	8.81628e-110	6	NEFL	α-Retinal Ganglion Cells
NEFM	4.24712e-64	1.16577	0.43	0.05	8.64884e-60	6	NEFM	α-Retinal Ganglion Cells
SST1	7.43205e-17	1.12776	0.228	0.053	1.51346e-12	6	SST	α-Retinal Ganglion Cells
GAP431	7.27079e-45	0.947759	0.919	0.482	1.48062e-40	6	GAP43	α-Retinal Ganglion Cells
SCG21	7.20778e-25	0.835302	0.664	0.283	1.46779e-20	6	SCG2	α-Retinal Ganglion Cells
SNCA1	2.06933e-30	0.765236	0.738	0.284	4.21399e-26	6	SNCA	α-Retinal Ganglion Cells
HOXB52	2.17756e-35	0.737461	0.651	0.202	4.43437e-31	6	HOXB5	α-Retinal Ganglion Cells
RTN11	5.57433e-31	0.728515	0.94	0.636	1.13516e-26	6	RTN1	α-Retinal Ganglion Cells
CALY	1.92313e-33	0.717857	0.591	0.183	3.91627e-29	6	CALY	α-Retinal Ganglion Cells
MAP1LC3A	2.98006e-30	0.69626	0.812	0.372	6.06859e-26	6	MAP1LC3A	α-Retinal Ganglion Cells
ATP1B1	9.66291e-23	0.692789	0.933	0.68	1.96775e-18	6	ATP1B1	α-Retinal Ganglion Cells
STMN4	5.55758e-27	0.689621	0.96	0.688	1.13175e-22	6	STMN4	α-Retinal Ganglion Cells
TCEAL71	9.71604e-24	0.682844	0.832	0.528	1.97857e-19	6	TCEAL7	α-Retinal Ganglion Cells
PGM2L1	1.62371e-33	0.664526	0.772	0.306	3.30652e-29	6	PGM2L1	α-Retinal Ganglion Cells
UCHL1	8.51963e-32	0.664269	0.973	0.795	1.73494e-27	6	UCHL1	α-Retinal Ganglion Cells
RCAN2	2.28874e-40	0.653267	0.617	0.165	4.66078e-36	6	RCAN2	α-Retinal Ganglion Cells
ELAVL41	7.40876e-27	0.621867	0.671	0.262	1.50872e-22	6	ELAVL4	α-Retinal Ganglion Cells
YWHAH	7.94579e-24	0.603755	0.899	0.586	1.61808e-19	6	YWHAH	α-Retinal Ganglion Cells
CBLN1	3.08518e-31	0.602803	0.523	0.14	6.28267e-27	6	CBLN1	α-Retinal Ganglion Cells
MAP1B1	2.21941e-24	0.596086	0.966	0.85	4.51961e-20	6	MAP1B	α-Retinal Ganglion Cells
STMN21	4.02551e-21	0.591839	0.987	0.876	8.19755e-17	6	STMN2	α-Retinal Ganglion Cells
LY6H2	3.3496e-26	0.580566	0.866	0.424	6.82112e-22	6	LY6H	α-Retinal Ganglion Cells
HOXB81	6.07501e-26	0.569451	0.497	0.148	1.23711e-21	6	HOXB8	α-Retinal Ganglion Cells
FGF12	3.05999e-57	0.555957	0.389	0.044	6.23136e-53	6	FGF12	α-Retinal Ganglion Cells
SNCG	5.45462e-30	0.554302	0.215	0.026	1.11078e-25	6	SNCG	α-Retinal Ganglion Cells
TTC9B	3.93514e-24	0.549365	0.826	0.417	8.01352e-20	6	TTC9B	α-Retinal Ganglion Cells
CALM11	7.10471e-29	0.549342	0.993	0.913	1.4468e-24	6	CALM1	α-Retinal Ganglion Cells
ID3	1.05708e-12	0.545623	0.51	0.245	2.15263e-08	6	ID3	α-Retinal Ganglion Cells
PRPH1	5.24205e-07	0.540984	0.221	0.092	0.0106749	6	PRPH	α-Retinal Ganglion Cells
MSMO1	1.00114e-22	0.524831	0.604	0.233	2.03871e-18	6	MSMO1	α-Retinal Ganglion Cells
ALCAM	2.57675e-41	0.519331	0.383	0.061	5.24729e-37	6	ALCAM	α-Retinal Ganglion Cells
PPP2R2B	2.34432e-30	0.509646	0.624	0.191	4.77397e-26	6	PPP2R2B	α-Retinal Ganglion Cells
NCOA7	1.10944e-21	0.507658	0.611	0.243	2.25927e-17	6	NCOA7	α-Retinal Ganglion Cells
HOTAIRM11	1.19632e-15	0.497696	0.262	0.071	2.43618e-11	6	HOTAIRM1	α-Retinal Ganglion Cells
CALM2	5.93381e-23	0.497506	0.993	0.949	1.20836e-18	6	CALM2	α-Retinal Ganglion Cells
GNAO1	1.94165e-24	0.497086	0.631	0.235	3.95398e-20	6	GNAO1	α-Retinal Ganglion Cells
MAPT	5.34144e-19	0.495033	0.893	0.543	1.08773e-14	6	MAPT	α-Retinal Ganglion Cells
TMEM59L	2.3181e-16	0.489358	0.752	0.413	4.72057e-12	6	TMEM59L	α-Retinal Ganglion Cells
PIK3R1	8.82039e-19	0.48922	0.711	0.323	1.79618e-14	6	PIK3R1	α-Retinal Ganglion Cells
HOXB71	1.65877e-27	0.48895	0.47	0.127	3.37792e-23	6	HOXB7	α-Retinal Ganglion Cells
OLFM1	2.35423e-19	0.482457	0.664	0.298	4.79416e-15	6	OLFM1	α-Retinal Ganglion Cells
CCNI	3.14942e-23	0.479672	0.973	0.921	6.41349e-19	6	CCNI	α-Retinal Ganglion Cells
ARHGDIG	2.31425e-26	0.476431	0.537	0.167	4.71274e-22	6	ARHGDIG	α-Retinal Ganglion Cells
PEG101	1.03867e-15	0.472968	0.913	0.632	2.11515e-11	6	PEG10	α-Retinal Ganglion Cells
CLTB	4.35095e-17	0.470206	0.819	0.473	8.86027e-13	6	CLTB	α-Retinal Ganglion Cells
BEX1	9.20447e-20	0.468916	0.966	0.876	1.8744e-15	6	BEX1	α-Retinal Ganglion Cells
SHTN11	1.15442e-21	0.466548	0.698	0.293	2.35085e-17	6	SHTN1	α-Retinal Ganglion Cells
DIRAS31	1.04625e-18	0.464115	0.168	0.027	2.13057e-14	6	DIRAS3	α-Retinal Ganglion Cells
GNG3	1.38672e-18	0.463398	0.872	0.465	2.82392e-14	6	GNG3	α-Retinal Ganglion Cells
IDI1	5.5942e-14	0.459602	0.718	0.397	1.1392e-09	6	IDI1	α-Retinal Ganglion Cells
ACAT2	5.60234e-19	0.459565	0.523	0.21	1.14086e-14	6	ACAT2	α-Retinal Ganglion Cells
HPCAL1	1.36721e-22	0.458414	0.49	0.162	2.78419e-18	6	HPCAL1	α-Retinal Ganglion Cells
GNAS1	2.33841e-13	0.457804	0.953	0.812	4.76194e-09	6	GNAS	α-Retinal Ganglion Cells
PCP41	1.18258e-08	0.457128	0.55	0.317	0.000240822	6	PCP4	α-Retinal Ganglion Cells
DUSP26	3.60038e-17	0.45681	0.644	0.281	7.33181e-13	6	DUSP26	α-Retinal Ganglion Cells
TUBB2A1	3.67528e-14	0.456658	0.973	0.832	7.48435e-10	6	TUBB2A	α-Retinal Ganglion Cells
C16orf45	3.58263e-16	0.454179	0.752	0.391	7.29567e-12	6	C16orf45	α-Retinal Ganglion Cells
OCIAD21	8.23561e-17	0.451467	0.852	0.486	1.6771e-12	6	OCIAD2	α-Retinal Ganglion Cells
VGF1	2.84224e-24	0.444996	0.45	0.13	5.78794e-20	6	VGF	α-Retinal Ganglion Cells
AKAP121	3.69806e-23	0.444282	0.584	0.206	7.53072e-19	6	AKAP12	α-Retinal Ganglion Cells
MEF2C	8.60226e-17	0.439053	0.282	0.077	1.75176e-12	6	MEF2C	α-Retinal Ganglion Cells
SARAF	8.02883e-24	0.436029	0.973	0.858	1.63499e-19	6	SARAF	α-Retinal Ganglion Cells
CDC42	5.9833e-18	0.43328	0.94	0.737	1.21844e-13	6	CDC42	α-Retinal Ganglion Cells
FKBP1B	1.07652e-28	0.431555	0.638	0.206	2.19223e-24	6	FKBP1B	α-Retinal Ganglion Cells
SNAP251	3.49981e-19	0.430263	0.785	0.412	7.12702e-15	6	SNAP25	α-Retinal Ganglion Cells
NDUFA4	1.36443e-14	0.425775	0.987	0.906	2.77852e-10	6	NDUFA4	α-Retinal Ganglion Cells
TSPAN13	2.61505e-21	0.423565	0.651	0.252	5.32529e-17	6	TSPAN13	α-Retinal Ganglion Cells
ID1	2.3269e-14	0.422962	0.49	0.204	4.7385e-10	6	ID1	α-Retinal Ganglion Cells
ARPP211	7.49882e-18	0.422463	0.315	0.088	1.52706e-13	6	ARPP21	α-Retinal Ganglion Cells
CDKN2D	8.48088e-18	0.414764	0.866	0.524	1.72705e-13	6	CDKN2D	α-Retinal Ganglion Cells
PRKACB	5.24305e-19	0.41267	0.591	0.226	1.06769e-14	6	PRKACB	α-Retinal Ganglion Cells
HOXC41	5.64469e-21	0.41259	0.235	0.046	1.14949e-16	6	HOXC4	α-Retinal Ganglion Cells
CHL11	6.42538e-16	0.411997	0.544	0.224	1.30846e-11	6	CHL1	α-Retinal Ganglion Cells
DOK61	3.51263e-27	0.411718	0.503	0.14	7.15311e-23	6	DOK6	α-Retinal Ganglion Cells
RAB3C	1.24695e-29	0.410678	0.55	0.155	2.53929e-25	6	RAB3C	α-Retinal Ganglion Cells
SQLE	5.51681e-16	0.408327	0.644	0.291	1.12344e-11	6	SQLE	α-Retinal Ganglion Cells
TMEFF21	2.3397e-27	0.406527	0.342	0.072	4.76456e-23	6	TMEFF2	α-Retinal Ganglion Cells
HMGCS1	5.54921e-17	0.406268	0.456	0.173	1.13004e-12	6	HMGCS1	α-Retinal Ganglion Cells
PAK3	1.38155e-16	0.401484	0.685	0.319	2.81339e-12	6	PAK3	α-Retinal Ganglion Cells
BEX4	1.37016e-14	0.401414	0.926	0.723	2.79019e-10	6	BEX4	α-Retinal Ganglion Cells
BEX2	2.86948e-16	0.394837	0.966	0.782	5.84341e-12	6	BEX2	α-Retinal Ganglion Cells
PKIA1	1.81202e-12	0.393044	0.893	0.69	3.68999e-08	6	PKIA	α-Retinal Ganglion Cells
RAB6B	1.81048e-17	0.392771	0.631	0.278	3.68686e-13	6	RAB6B	α-Retinal Ganglion Cells
SPTAN1	1.23025e-13	0.391255	0.893	0.548	2.50528e-09	6	SPTAN1	α-Retinal Ganglion Cells
ACOT7	1.42916e-23	0.389702	0.604	0.211	2.91035e-19	6	ACOT7	α-Retinal Ganglion Cells
REEP1	6.84572e-27	0.387985	0.51	0.142	1.39406e-22	6	REEP1	α-Retinal Ganglion Cells
CREB5	3.9242e-20	0.386189	0.436	0.136	7.99125e-16	6	CREB5	α-Retinal Ganglion Cells
CHGB	9.65855e-17	0.38575	0.517	0.2	1.96687e-12	6	CHGB	α-Retinal Ganglion Cells
SLC22A17	5.20588e-11	0.384101	0.725	0.444	1.06012e-06	6	SLC22A17	α-Retinal Ganglion Cells
MDH1	4.41527e-11	0.383487	0.812	0.576	8.99127e-07	6	MDH1	α-Retinal Ganglion Cells
DNER1	4.17769e-12	0.38288	0.725	0.41	8.50745e-08	6	DNER	α-Retinal Ganglion Cells
INA	1.20162e-12	0.381796	0.805	0.502	2.44698e-08	6	INA	α-Retinal Ganglion Cells
RAC3	2.28485e-14	0.380051	0.611	0.296	4.65288e-10	6	RAC3	α-Retinal Ganglion Cells
TSPAN7	2.88811e-18	0.379746	0.691	0.306	5.88136e-14	6	TSPAN7	α-Retinal Ganglion Cells
TMEM196	1.22868e-44	0.376712	0.389	0.057	2.50208e-40	6	TMEM196	α-Retinal Ganglion Cells
CXXC51	1.56374e-09	0.372675	0.872	0.668	3.1844e-05	6	CXXC5	α-Retinal Ganglion Cells
CAMK1	2.58242e-37	0.371328	0.43	0.082	5.25883e-33	6	CAMK1	α-Retinal Ganglion Cells
BEX5	1.23113e-12	0.371257	0.275	0.09	2.50708e-08	6	BEX5	α-Retinal Ganglion Cells
HOXB91	2.40548e-13	0.370919	0.248	0.072	4.89852e-09	6	HOXB9	α-Retinal Ganglion Cells
SYNGR3	5.45901e-24	0.370548	0.423	0.117	1.11167e-19	6	SYNGR3	α-Retinal Ganglion Cells
NDRG4	5.92215e-12	0.368711	0.644	0.358	1.20599e-07	6	NDRG4	α-Retinal Ganglion Cells
LINC00632	9.25027e-12	0.367451	0.53	0.259	1.88373e-07	6	LINC00632	α-Retinal Ganglion Cells
SKAP2	1.58088e-37	0.365824	0.302	0.042	3.21931e-33	6	SKAP2	α-Retinal Ganglion Cells
ATL1	3.41169e-15	0.364853	0.738	0.375	6.94756e-11	6	ATL1	α-Retinal Ganglion Cells
DPF1	2.45508e-17	0.364436	0.517	0.197	4.99953e-13	6	DPF1	α-Retinal Ganglion Cells
ARG2	9.48398e-24	0.363986	0.43	0.117	1.93132e-19	6	ARG2	α-Retinal Ganglion Cells
ATP1A31	3.62109e-13	0.361788	0.725	0.379	7.37399e-09	6	ATP1A3	α-Retinal Ganglion Cells
HOXA51	1.30516e-17	0.35994	0.208	0.042	2.65783e-13	6	HOXA5	α-Retinal Ganglion Cells
PPM1K	2.04134e-14	0.359169	0.631	0.288	4.15698e-10	6	PPM1K	α-Retinal Ganglion Cells
YWHAZ	7.24134e-11	0.356429	0.893	0.687	1.47463e-06	6	YWHAZ	α-Retinal Ganglion Cells
FXYD61	4.23097e-11	0.354567	0.799	0.517	8.61595e-07	6	FXYD6	α-Retinal Ganglion Cells
BTBD8	1.87719e-18	0.354082	0.564	0.213	3.8227e-14	6	BTBD8	α-Retinal Ganglion Cells
HOXB61	3.86392e-21	0.353566	0.409	0.115	7.86849e-17	6	HOXB6	α-Retinal Ganglion Cells
ELAVL2	3.8411e-14	0.353314	0.544	0.235	7.82201e-10	6	ELAVL2	α-Retinal Ganglion Cells
PCBD11	4.40413e-18	0.352649	0.557	0.221	8.96858e-14	6	PCBD1	α-Retinal Ganglion Cells
RAB3B	2.28896e-12	0.351954	0.45	0.187	4.66124e-08	6	RAB3B	α-Retinal Ganglion Cells
BTBD31	1.54055e-09	0.351019	0.456	0.216	3.13719e-05	6	BTBD3	α-Retinal Ganglion Cells
VSNL11	1.92786e-12	0.350186	0.322	0.115	3.92589e-08	6	VSNL1	α-Retinal Ganglion Cells
NNAT	0.00742303	0.349327	0.416	0.324	1	6	NNAT	α-Retinal Ganglion Cells
B4GAT1	4.61134e-15	0.348721	0.557	0.238	9.39053e-11	6	B4GAT1	α-Retinal Ganglion Cells
ANK2	7.74473e-15	0.347598	0.691	0.343	1.57714e-10	6	ANK2	α-Retinal Ganglion Cells
CXADR1	4.36959e-13	0.343316	0.805	0.452	8.89824e-09	6	CXADR	α-Retinal Ganglion Cells
FDPS	8.80138e-11	0.343162	0.705	0.393	1.79231e-06	6	FDPS	α-Retinal Ganglion Cells
SNRPN	1.37604e-13	0.342882	0.926	0.766	2.80217e-09	6	SNRPN	α-Retinal Ganglion Cells
CAMTA1	8.44083e-10	0.342546	0.799	0.498	1.71889e-05	6	CAMTA1	α-Retinal Ganglion Cells
TUSC3	1.81857e-11	0.342136	0.698	0.397	3.70333e-07	6	TUSC3	α-Retinal Ganglion Cells
YWHAB	2.63389e-10	0.341667	0.919	0.755	5.36366e-06	6	YWHAB	α-Retinal Ganglion Cells
NOVA11	4.53145e-11	0.341343	0.886	0.622	9.22785e-07	6	NOVA1	α-Retinal Ganglion Cells
EBF1	4.32257e-13	0.340394	0.248	0.074	8.80248e-09	6	EBF1	α-Retinal Ganglion Cells
TMEM35A	9.48823e-17	0.337666	0.523	0.198	1.93218e-12	6	TMEM35A	α-Retinal Ganglion Cells
PDZRN4	1.13948e-28	0.337622	0.174	0.017	2.32043e-24	6	PDZRN4	α-Retinal Ganglion Cells
TSHZ2	6.74586e-10	0.336676	0.436	0.207	1.37373e-05	6	TSHZ2	α-Retinal Ganglion Cells
2002-06-01	8.07738e-10	0.332599	0.886	0.641	1.64488e-05	6	JUN	α-Retinal Ganglion Cells
SPOCK21	2.11295e-17	0.332124	0.564	0.222	4.30282e-13	6	SPOCK2	α-Retinal Ganglion Cells
BEX3	7.97635e-13	0.331558	0.966	0.852	1.6243e-08	6	BEX3	α-Retinal Ganglion Cells
CNTNAP2	1.16684e-22	0.328229	0.376	0.096	2.37615e-18	6	CNTNAP2	α-Retinal Ganglion Cells
GABARAPL1	5.83408e-14	0.326828	0.664	0.33	1.18805e-09	6	GABARAPL1	α-Retinal Ganglion Cells
CASP31	7.66031e-09	0.322588	0.409	0.191	0.000155995	6	CASP3	α-Retinal Ganglion Cells
BLCAP	1.85537e-11	0.322493	0.638	0.331	3.77827e-07	6	BLCAP	α-Retinal Ganglion Cells
SPTBN1	5.58932e-12	0.32211	0.691	0.386	1.13821e-07	6	SPTBN1	α-Retinal Ganglion Cells
MYL62	1.33354e-13	0.321376	0.987	0.909	2.71562e-09	6	MYL6	α-Retinal Ganglion Cells
XPR1	2.44807e-14	0.32136	0.49	0.195	4.98526e-10	6	XPR1	α-Retinal Ganglion Cells
BEND6	2.6577e-43	0.321338	0.315	0.038	5.41214e-39	6	BEND6	α-Retinal Ganglion Cells
SELENOW	1.32249e-11	0.320554	0.94	0.739	2.69312e-07	6	SELENOW	α-Retinal Ganglion Cells
C11orf87	9.07366e-34	0.319177	0.282	0.039	1.84776e-29	6	C11orf87	α-Retinal Ganglion Cells
HRK1	9.75341e-12	0.318642	0.309	0.11	1.98619e-07	6	HRK	α-Retinal Ganglion Cells
KCNK12	2.24392e-27	0.318511	0.295	0.054	4.56952e-23	6	KCNK12	α-Retinal Ganglion Cells
SCOC	4.1942e-11	0.3174	0.899	0.624	8.54108e-07	6	SCOC	α-Retinal Ganglion Cells
SCN3B1	1.55668e-16	0.317133	0.611	0.252	3.17002e-12	6	SCN3B	α-Retinal Ganglion Cells
FOXP11	6.28062e-08	0.315844	0.517	0.28	0.00127898	6	FOXP1	α-Retinal Ganglion Cells
CAMLG	4.22167e-10	0.315701	0.879	0.615	8.597e-06	6	CAMLG	α-Retinal Ganglion Cells
ZIC12	6.09824e-07	0.314174	0.376	0.198	0.0124184	6	ZIC1	α-Retinal Ganglion Cells
PGRMC1	1.06624e-12	0.313116	0.926	0.652	2.17129e-08	6	PGRMC1	α-Retinal Ganglion Cells
JUND2	9.08749e-08	0.312495	0.953	0.777	0.00185058	6	JUND	α-Retinal Ganglion Cells
HSPA8	2.03171e-09	0.311749	0.973	0.83	4.13738e-05	6	HSPA8	α-Retinal Ganglion Cells
HCFC1R1	1.08662e-11	0.310335	0.611	0.309	2.21279e-07	6	HCFC1R1	α-Retinal Ganglion Cells
ACYP1	1.73394e-11	0.309862	0.772	0.445	3.53099e-07	6	ACYP1	α-Retinal Ganglion Cells
FRRS1L	2.34388e-15	0.307586	0.497	0.194	4.77308e-11	6	FRRS1L	α-Retinal Ganglion Cells
ANKS1B	3.43425e-16	0.306106	0.356	0.112	6.99351e-12	6	ANKS1B	α-Retinal Ganglion Cells
SV2A1	1.20454e-14	0.305389	0.738	0.355	2.45292e-10	6	SV2A	α-Retinal Ganglion Cells
IDS	2.93854e-12	0.305256	0.651	0.338	5.98405e-08	6	IDS	α-Retinal Ganglion Cells
GRM5	1.66092e-32	0.304859	0.215	0.023	3.38229e-28	6	GRM5	α-Retinal Ganglion Cells
PKIB	4.47079e-12	0.304847	0.349	0.133	9.10431e-08	6	PKIB	α-Retinal Ganglion Cells
NCAM1	3.32382e-08	0.302263	0.926	0.669	0.000676863	6	NCAM1	α-Retinal Ganglion Cells
YWHAQ	1.30792e-09	0.301928	0.953	0.778	2.66345e-05	6	YWHAQ	α-Retinal Ganglion Cells
CAMK2N11	1.21951e-12	0.301048	0.698	0.362	2.48341e-08	6	CAMK2N1	α-Retinal Ganglion Cells
PITHD1	4.03398e-13	0.300109	0.799	0.424	8.21479e-09	6	PITHD1	α-Retinal Ganglion Cells
SPP11	5.00754e-05	0.299964	0.477	0.29	1	6	SPP1	α-Retinal Ganglion Cells
RPH3A	1.50437e-17	0.299292	0.248	0.059	3.06351e-13	6	RPH3A	α-Retinal Ganglion Cells
JPT1	4.29259e-11	0.298989	0.987	0.906	8.74143e-07	6	JPT1	α-Retinal Ganglion Cells
SLC17A61	1.91972e-09	0.297788	0.309	0.123	3.90932e-05	6	SLC17A6	α-Retinal Ganglion Cells
NAP1L3	1.73679e-16	0.297738	0.537	0.208	3.5368e-12	6	NAP1L3	α-Retinal Ganglion Cells
THY11	7.27599e-17	0.296415	0.497	0.182	1.48168e-12	6	THY1	α-Retinal Ganglion Cells
OLFM2	1.08243e-15	0.295183	0.53	0.211	2.20426e-11	6	OLFM2	α-Retinal Ganglion Cells
ATP2B1	5.7978e-11	0.294057	0.604	0.307	1.18066e-06	6	ATP2B1	α-Retinal Ganglion Cells
MAP2	5.73032e-09	0.293881	0.926	0.733	0.000116692	6	MAP2	α-Retinal Ganglion Cells
HSP90AA1	3.67813e-10	0.293553	0.993	0.986	7.49015e-06	6	HSP90AA1	α-Retinal Ganglion Cells
PRDX5	1.04733e-06	0.293429	0.846	0.721	0.0213279	6	PRDX5	α-Retinal Ganglion Cells
NTRK3	7.86912e-21	0.29282	0.242	0.048	1.60247e-16	6	NTRK3	α-Retinal Ganglion Cells
NPPC	1.19765e-16	0.292585	0.295	0.082	2.4389e-12	6	NPPC	α-Retinal Ganglion Cells
PCSK1N	2.33822e-10	0.292444	0.953	0.829	4.76155e-06	6	PCSK1N	α-Retinal Ganglion Cells
USP11	1.74131e-11	0.291597	0.725	0.391	3.546e-07	6	USP11	α-Retinal Ganglion Cells
YWHAG	8.51562e-10	0.291573	0.859	0.558	1.73412e-05	6	YWHAG	α-Retinal Ganglion Cells
YPEL3	1.94103e-10	0.291487	0.779	0.475	3.95272e-06	6	YPEL3	α-Retinal Ganglion Cells
PNMA2	4.22232e-16	0.290736	0.463	0.171	8.59833e-12	6	PNMA2	α-Retinal Ganglion Cells
SCRG1	5.46844e-11	0.28974	0.268	0.092	1.11359e-06	6	SCRG1	α-Retinal Ganglion Cells
SCG51	8.93075e-07	0.2888	0.638	0.409	0.0181866	6	SCG5	α-Retinal Ganglion Cells
COPRS	1.75176e-11	0.288763	0.611	0.305	3.56729e-07	6	COPRS	α-Retinal Ganglion Cells
MGST3	5.92965e-08	0.288573	0.913	0.754	0.00120751	6	MGST3	α-Retinal Ganglion Cells
PRNP	7.98054e-15	0.288028	0.47	0.183	1.62516e-10	6	PRNP	α-Retinal Ganglion Cells
TUBA1B	1.68925e-06	0.287714	0.906	0.757	0.0344	6	TUBA1B	α-Retinal Ganglion Cells
ATP6V1G2	4.54014e-15	0.287207	0.611	0.262	9.24554e-11	6	ATP6V1G2	α-Retinal Ganglion Cells
NDUFS4	1.99757e-06	0.287156	0.738	0.502	0.0406786	6	NDUFS4	α-Retinal Ganglion Cells
REEP5	5.26092e-14	0.285838	0.691	0.323	1.07133e-09	6	REEP5	α-Retinal Ganglion Cells
SMIM29	2.17396e-16	0.285595	0.477	0.178	4.42706e-12	6	SMIM29	α-Retinal Ganglion Cells
CAMK2B	3.07127e-16	0.285574	0.523	0.201	6.25433e-12	6	CAMK2B	α-Retinal Ganglion Cells
NDUFB1	3.62945e-09	0.285076	0.886	0.651	7.39101e-05	6	NDUFB1	α-Retinal Ganglion Cells
SMS1	2.068e-09	0.284372	0.577	0.313	4.21128e-05	6	SMS	α-Retinal Ganglion Cells
ID4	3.43677e-10	0.284302	0.423	0.189	6.99864e-06	6	ID4	α-Retinal Ganglion Cells
VAMP21	3.27996e-10	0.282837	0.966	0.847	6.67932e-06	6	VAMP2	α-Retinal Ganglion Cells
SYP	4.64551e-10	0.282507	0.685	0.384	9.46012e-06	6	SYP	α-Retinal Ganglion Cells
SMAD9	9.03064e-19	0.28228	0.43	0.136	1.839e-14	6	SMAD9	α-Retinal Ganglion Cells
ACSL4	1.64545e-21	0.282074	0.477	0.146	3.3508e-17	6	ACSL4	α-Retinal Ganglion Cells
NSG21	6.77136e-10	0.281972	0.866	0.609	1.37892e-05	6	NSG2	α-Retinal Ganglion Cells
TMEM14A	1.78377e-17	0.28197	0.591	0.226	3.63246e-13	6	TMEM14A	α-Retinal Ganglion Cells
DSTN	9.07083e-10	0.281036	0.933	0.765	1.84718e-05	6	DSTN	α-Retinal Ganglion Cells
VAPA	4.20241e-09	0.280947	0.879	0.623	8.55778e-05	6	VAPA	α-Retinal Ganglion Cells
FXYD7	3.0601e-18	0.279495	0.409	0.128	6.23159e-14	6	FXYD7	α-Retinal Ganglion Cells
SELENOM	4.24379e-12	0.279413	0.591	0.284	8.64204e-08	6	SELENOM	α-Retinal Ganglion Cells
FAM177A1	8.80538e-10	0.279026	0.664	0.367	1.79313e-05	6	FAM177A1	α-Retinal Ganglion Cells
PPP2R5B	3.66863e-15	0.278723	0.49	0.191	7.4708e-11	6	PPP2R5B	α-Retinal Ganglion Cells
TCEAL2	4.0797e-09	0.276911	0.732	0.457	8.30789e-05	6	TCEAL2	α-Retinal Ganglion Cells
RAB3A	7.19036e-11	0.276203	0.631	0.32	1.46424e-06	6	RAB3A	α-Retinal Ganglion Cells
AC007614.1	1.62381e-10	0.276167	0.208	0.064	3.30673e-06	6	AC007614.1	α-Retinal Ganglion Cells
KCTD16	3.63022e-11	0.275892	0.362	0.143	7.39258e-07	6	KCTD16	α-Retinal Ganglion Cells
SC5D	7.0627e-15	0.275801	0.47	0.18	1.43825e-10	6	SC5D	α-Retinal Ganglion Cells
DCTN1	3.80539e-12	0.275446	0.53	0.244	7.7493e-08	6	DCTN1	α-Retinal Ganglion Cells
RAB4A	9.17827e-14	0.275442	0.591	0.265	1.86906e-09	6	RAB4A	α-Retinal Ganglion Cells
HRAS	3.08002e-11	0.275009	0.685	0.346	6.27216e-07	6	HRAS	α-Retinal Ganglion Cells
ALDOC	5.11762e-10	0.27457	0.43	0.198	1.04215e-05	6	ALDOC	α-Retinal Ganglion Cells
ACHE	5.49908e-22	0.274248	0.376	0.097	1.11983e-17	6	ACHE	α-Retinal Ganglion Cells
INAFM1	2.34743e-11	0.273072	0.55	0.262	4.78031e-07	6	INAFM1	α-Retinal Ganglion Cells
CFAP361	5.94066e-10	0.273023	0.705	0.381	1.20976e-05	6	CFAP36	α-Retinal Ganglion Cells
MAP1A	3.33566e-11	0.27291	0.523	0.25	6.79273e-07	6	MAP1A	α-Retinal Ganglion Cells
VDAC3	6.46149e-08	0.272711	0.852	0.655	0.00131582	6	VDAC3	α-Retinal Ganglion Cells
CISD1	1.42636e-08	0.272653	0.738	0.463	0.000290464	6	CISD1	α-Retinal Ganglion Cells
N4BP21	1.30737e-13	0.272492	0.631	0.288	2.66232e-09	6	N4BP2	α-Retinal Ganglion Cells
RND2	4.63496e-22	0.271285	0.51	0.157	9.43863e-18	6	RND2	α-Retinal Ganglion Cells
NDFIP1	6.55508e-09	0.270732	0.872	0.668	0.000133488	6	NDFIP1	α-Retinal Ganglion Cells
BAALC	1.68013e-15	0.270034	0.383	0.129	3.42141e-11	6	BAALC	α-Retinal Ganglion Cells
SNX10	8.41721e-18	0.269982	0.436	0.144	1.71408e-13	6	SNX10	α-Retinal Ganglion Cells
GUCY1B1	2.99195e-10	0.269295	0.315	0.123	6.0928e-06	6	GUCY1B1	α-Retinal Ganglion Cells
PHPT1	3.80448e-06	0.269122	0.866	0.691	0.0774745	6	PHPT1	α-Retinal Ganglion Cells
ARL4C	2.56132e-05	0.269119	0.718	0.496	0.521586	6	ARL4C	α-Retinal Ganglion Cells
NREP	1.01046e-07	0.267693	0.933	0.682	0.0020577	6	NREP	α-Retinal Ganglion Cells
NAV3	2.5167e-21	0.26727	0.376	0.101	5.125e-17	6	NAV3	α-Retinal Ganglion Cells
ATP6V1F	1.01094e-07	0.267004	0.866	0.7	0.00205868	6	ATP6V1F	α-Retinal Ganglion Cells
LHX11	7.74191e-07	0.266733	0.208	0.084	0.0157656	6	LHX1	α-Retinal Ganglion Cells
TIPRL	3.10751e-09	0.265899	0.725	0.444	6.32814e-05	6	TIPRL	α-Retinal Ganglion Cells
HSPA1A	0.000144777	0.265244	0.295	0.155	1	6	HSPA1A	α-Retinal Ganglion Cells
RAP1GDS1	7.15235e-14	0.264864	0.416	0.155	1.45651e-09	6	RAP1GDS1	α-Retinal Ganglion Cells
GABARAPL2	3.653e-10	0.264826	0.953	0.846	7.43897e-06	6	GABARAPL2	α-Retinal Ganglion Cells
ARL6IP5	2.69502e-08	0.264721	0.812	0.55	0.000548813	6	ARL6IP5	α-Retinal Ganglion Cells
NAP1L5	7.70634e-15	0.26464	0.43	0.152	1.56932e-10	6	NAP1L5	α-Retinal Ganglion Cells
ISCA1	1.4237e-08	0.264021	0.718	0.419	0.000289921	6	ISCA1	α-Retinal Ganglion Cells
NLRP11	9.37702e-09	0.263781	0.691	0.403	0.000190954	6	NLRP1	α-Retinal Ganglion Cells
RBFOX21	1.31039e-08	0.263702	0.886	0.633	0.000266848	6	RBFOX2	α-Retinal Ganglion Cells
KIF21A1	6.57445e-09	0.262943	0.772	0.515	0.000133882	6	KIF21A	α-Retinal Ganglion Cells
PSD3	2.85358e-10	0.26262	0.51	0.242	5.81103e-06	6	PSD3	α-Retinal Ganglion Cells
RGS7BP	4.49992e-19	0.261982	0.275	0.064	9.16364e-15	6	RGS7BP	α-Retinal Ganglion Cells
RALYL1	2.17442e-11	0.261635	0.456	0.199	4.42799e-07	6	RALYL	α-Retinal Ganglion Cells
EFR3B	2.12463e-14	0.26124	0.383	0.133	4.3266e-10	6	EFR3B	α-Retinal Ganglion Cells
DTNA	1.56419e-16	0.261235	0.537	0.202	3.18532e-12	6	DTNA	α-Retinal Ganglion Cells
SYN1	1.71319e-19	0.260578	0.416	0.122	3.48874e-15	6	SYN1	α-Retinal Ganglion Cells
MAP1LC3B	1.05317e-07	0.260089	0.852	0.591	0.00214467	6	MAP1LC3B	α-Retinal Ganglion Cells
AP002387.2	1.342e-09	0.259882	0.43	0.199	2.73285e-05	6	AP002387.2	α-Retinal Ganglion Cells
APP1	2.85518e-08	0.259668	0.872	0.652	0.000581429	6	APP	α-Retinal Ganglion Cells
TUBB4A	3.94947e-10	0.259456	0.423	0.19	8.04269e-06	6	TUBB4A	α-Retinal Ganglion Cells
KIFAP3	3.04145e-09	0.258788	0.691	0.401	6.1936e-05	6	KIFAP3	α-Retinal Ganglion Cells
NPDC1	2.61859e-09	0.257047	0.732	0.418	5.3325e-05	6	NPDC1	α-Retinal Ganglion Cells
SEZ6L2	4.68147e-06	0.256156	0.852	0.667	0.0953334	6	SEZ6L2	α-Retinal Ganglion Cells
2001-03-01	2.94716e-12	0.256094	0.396	0.154	6.00159e-08	6	2001-03-01	α-Retinal Ganglion Cells
SMARCD3	7.39342e-10	0.255473	0.47	0.22	1.5056e-05	6	SMARCD3	α-Retinal Ganglion Cells
DCTN3	2.45259e-07	0.254843	0.919	0.651	0.00499446	6	DCTN3	α-Retinal Ganglion Cells
MTRNR2L121	1.08851e-05	0.254655	0.98	0.875	0.221665	6	MTRNR2L12	α-Retinal Ganglion Cells
DYNLRB1	2.26143e-06	0.254622	0.933	0.757	0.0460517	6	DYNLRB1	α-Retinal Ganglion Cells
MAPRE2	5.9446e-12	0.254531	0.664	0.319	1.21056e-07	6	MAPRE2	α-Retinal Ganglion Cells
PREPL	4.26941e-10	0.254094	0.738	0.437	8.69422e-06	6	PREPL	α-Retinal Ganglion Cells
TXNL1	4.70217e-08	0.25368	0.859	0.596	0.00095755	6	TXNL1	α-Retinal Ganglion Cells
MPC2	8.50292e-10	0.253522	0.779	0.467	1.73153e-05	6	MPC2	α-Retinal Ganglion Cells
PTPRN	2.1477e-15	0.252781	0.477	0.175	4.37358e-11	6	PTPRN	α-Retinal Ganglion Cells
FNDC4	2.19721e-14	0.252132	0.443	0.17	4.4744e-10	6	FNDC4	α-Retinal Ganglion Cells
RABGAP1L	6.47982e-16	0.251765	0.456	0.163	1.31955e-11	6	RABGAP1L	α-Retinal Ganglion Cells
ABHD14A	3.90096e-09	0.251501	0.55	0.286	7.9439e-05	6	ABHD14A	α-Retinal Ganglion Cells
VSTM2L1	1.30908e-14	0.251338	0.295	0.087	2.66581e-10	6	VSTM2L	α-Retinal Ganglion Cells
CALM3	7.21092e-09	0.250447	0.859	0.642	0.000146843	6	CALM3	α-Retinal Ganglion Cells
RBMS3	4.35651e-34	0.250436	0.201	0.019	8.8716e-30	6	RBMS3	α-Retinal Ganglion Cells
DLX6-AS11	1.60611e-115	2.36736	0.634	0.043	3.27068e-111	7	DLX6-AS1	Other
C1orf611	6.73553e-71	1.84073	0.941	0.255	1.37162e-66	7	C1orf61	Other
DLX51	1.12635e-117	1.72704	0.663	0.047	2.29369e-113	7	DLX5	Other
FABP5	9.44192e-12	1.59278	0.703	0.455	1.92275e-07	7	FABP5	Other
SOX21	9.27255e-50	1.38719	0.891	0.283	1.88826e-45	7	SOX2	Other
FOS1	9.50984e-13	1.25072	0.772	0.555	1.93658e-08	7	FOS	Other
HES61	1.31814e-08	1.2003	0.594	0.384	0.000268425	7	HES6	Other
ASCL11	2.81019e-45	1.16596	0.644	0.134	5.72267e-41	7	ASCL1	Other
CD9	2.2588e-49	1.15288	0.564	0.096	4.59981e-45	7	CD9	Other
DLX11	7.23379e-58	1.12864	0.505	0.063	1.47309e-53	7	DLX1	Other
SNTG11	1.14045e-31	1.05052	0.505	0.121	2.32241e-27	7	SNTG1	Other
GNG52	1.47856e-37	1.04547	0.891	0.366	3.01093e-33	7	GNG5	Other
CLU1	3.99108e-13	1.02939	0.881	0.721	8.12744e-09	7	CLU	Other
S100A101	2.71723e-40	1.02105	0.663	0.155	5.53337e-36	7	S100A10	Other
DLX21	2.97874e-64	1.01921	0.515	0.057	6.0659e-60	7	DLX2	Other
LGALS11	9.22557e-18	1.01787	0.485	0.171	1.8787e-13	7	LGALS1	Other
FAM181B1	1.80417e-62	1.01413	0.525	0.062	3.67401e-58	7	FAM181B	Other
SOCS21	3.84492e-39	0.991463	0.703	0.198	7.82979e-35	7	SOCS2	Other
DBI	1.97776e-19	0.984951	0.832	0.54	4.02751e-15	7	DBI	Other
GPD1	7.989e-65	0.961338	0.257	0.009	1.62688e-60	7	GPD1	Other
ANXA1	3.33933e-20	0.953088	0.257	0.045	6.80021e-16	7	ANXA1	Other
VIM	2.99681e-06	0.952797	0.911	0.826	0.0610271	7	VIM	Other
GFAP	1.03117e-20	0.928172	0.366	0.089	2.09987e-16	7	GFAP	Other
RBP12	5.00139e-17	0.889741	0.97	0.814	1.01848e-12	7	RBP1	Other
NFIA1	1.61221e-39	0.886901	0.891	0.285	3.2831e-35	7	NFIA	Other
DPYSL31	5.4741e-18	0.882197	0.802	0.488	1.11475e-13	7	DPYSL3	Other
LIMA11	1.35053e-41	0.879991	0.584	0.121	2.75022e-37	7	LIMA1	Other
RPS27L2	2.33216e-23	0.874181	0.861	0.529	4.74921e-19	7	RPS27L	Other
MDFI1	7.12316e-36	0.866918	0.396	0.063	1.45056e-31	7	MDFI	Other
PMP2	2.43267e-36	0.862993	0.208	0.014	4.95389e-32	7	PMP2	Other
CDK6	9.18616e-87	0.857332	0.525	0.04	1.87067e-82	7	CDK6	Other
SCGN1	5.75791e-43	0.856894	0.257	0.019	1.17254e-38	7	SCGN	Other
HOXB21	1.22398e-29	0.824798	0.673	0.21	2.49251e-25	7	HOXB2	Other
IFI16	1.32324e-63	0.80176	0.515	0.056	2.69464e-59	7	IFI16	Other
MCUB1	1.95549e-29	0.799333	0.535	0.133	3.98216e-25	7	MCUB	Other
NFIB1	1.13267e-27	0.796343	0.842	0.34	2.30656e-23	7	NFIB	Other
C11orf961	6.76413e-22	0.783974	0.426	0.113	1.37745e-17	7	C11orf96	Other
SRI1	4.55655e-14	0.781171	0.762	0.445	9.27895e-10	7	SRI	Other
B2M1	2.45867e-22	0.777975	0.792	0.347	5.00683e-18	7	B2M	Other
CEBPD1	4.26462e-29	0.770839	0.436	0.09	8.68448e-25	7	CEBPD	Other
ID31	2.12472e-06	0.765276	0.455	0.254	0.0432678	7	ID3	Other
SUB1	1.81888e-17	0.762262	0.95	0.785	3.70397e-13	7	SUB1	Other
ID21	5.37907e-13	0.760779	0.663	0.332	1.09539e-08	7	ID2	Other
EGR1	4.70757e-12	0.756211	0.723	0.472	9.5865e-08	7	EGR1	Other
LGALS31	4.84617e-14	0.754003	0.396	0.136	9.86875e-10	7	LGALS3	Other
JUNB1	5.11067e-12	0.747861	0.733	0.436	1.04074e-07	7	JUNB	Other
PSRC1	9.69905e-50	0.736711	0.356	0.034	1.97511e-45	7	PSRC1	Other
EEF1D	2.57371e-22	0.733994	0.931	0.606	5.2411e-18	7	EEF1D	Other
IGFBP51	5.27626e-07	0.732042	0.574	0.357	0.0107446	7	IGFBP5	Other
ZBTB202	7.04014e-23	0.73092	0.861	0.43	1.43365e-18	7	ZBTB20	Other
LINC023811	3.00305e-40	0.727468	0.624	0.133	6.1154e-36	7	LINC02381	Other
RGS162	1.50234e-11	0.724268	0.752	0.478	3.05936e-07	7	RGS16	Other
CD991	3.20519e-28	0.718884	0.653	0.2	6.52704e-24	7	CD99	Other
RPS191	6.04919e-36	0.718022	1	0.988	1.23186e-31	7	RPS19	Other
HOXB72	1.32331e-31	0.716723	0.554	0.13	2.69478e-27	7	HOXB7	Other
BTG31	3.0442e-21	0.716353	0.713	0.298	6.19921e-17	7	BTG3	Other
TSC22D4	1.98437e-20	0.686514	0.386	0.097	4.04098e-16	7	TSC22D4	Other
RPL121	2.62546e-27	0.686046	0.99	0.91	5.34648e-23	7	RPL12	Other
RPS111	2.86716e-31	0.682995	0.99	0.908	5.83868e-27	7	RPS11	Other
MIR99AHG1	1.42476e-27	0.68234	0.535	0.137	2.90138e-23	7	MIR99AHG	Other
TMEM123	3.0828e-33	0.677408	0.564	0.13	6.27781e-29	7	TMEM123	Other
CCND22	2.39151e-13	0.674805	0.663	0.339	4.87008e-09	7	CCND2	Other
NFIX2	5.51631e-21	0.65535	0.564	0.187	1.12334e-16	7	NFIX	Other
LINC015512	1.2061e-21	0.650913	0.485	0.136	2.45609e-17	7	LINC01551	Other
NPY	1.28954e-23	0.648938	0.129	0.008	2.62603e-19	7	NPY	Other
TFAP2B1	8.25198e-23	0.647995	0.455	0.109	1.68043e-18	7	TFAP2B	Other
HOXB62	2.94558e-29	0.645579	0.515	0.117	5.99837e-25	7	HOXB6	Other
CKB	7.8071e-08	0.642289	0.96	0.918	0.00158984	7	CKB	Other
ZFP36L1	2.87134e-12	0.639908	0.406	0.153	5.84719e-08	7	ZFP36L1	Other
RPS61	1.723e-23	0.63972	0.99	0.93	3.50872e-19	7	RPS6	Other
ARX	2.0367e-69	0.638137	0.267	0.009	4.14753e-65	7	ARX	Other
RPS22	2.15886e-36	0.637042	1	0.991	4.39631e-32	7	RPS2	Other
TSPO1	2.2428e-22	0.635547	0.743	0.308	4.56724e-18	7	TSPO	Other
TMEM161B-AS11	3.60801e-12	0.631539	0.693	0.391	7.34735e-08	7	TMEM161B-AS1	Other
RACK11	2.49856e-24	0.631193	0.98	0.899	5.08806e-20	7	RACK1	Other
RPL7A1	2.41699e-31	0.629827	1	0.974	4.92196e-27	7	RPL7A	Other
RPS15A1	1.38637e-34	0.628837	0.99	0.977	2.8232e-30	7	RPS15A	Other
RPS18	1.10724e-38	0.62597	1	0.991	2.25478e-34	7	RPS18	Other
RPL37	1.2869e-33	0.625461	0.99	0.979	2.62064e-29	7	RPL37	Other
RPS271	1.11749e-31	0.623233	1	0.995	2.27566e-27	7	RPS27	Other
P4HA1	2.38433e-11	0.622649	0.584	0.273	4.85546e-07	7	P4HA1	Other
RPL10A1	2.90138e-31	0.62075	1	0.934	5.90838e-27	7	RPL10A	Other
RPL101	2.20976e-30	0.619041	1	0.991	4.49996e-26	7	RPL10	Other
DLX61	8.12438e-47	0.614577	0.337	0.031	1.65445e-42	7	DLX6	Other
TCF12	2.18632e-16	0.613447	0.515	0.192	4.45223e-12	7	TCF12	Other
MAP3K20	2.54233e-20	0.612685	0.287	0.054	5.1772e-16	7	MAP3K20	Other
SEZ6L3	1.96215e-16	0.608452	0.465	0.159	3.99573e-12	7	SEZ6L	Other
RPL131	2.8137e-33	0.605795	1	0.992	5.72981e-29	7	RPL13	Other
RPL32	2.7857e-28	0.604736	1	0.989	5.6728e-24	7	RPL32	Other
BTG23	1.04897e-12	0.601356	0.634	0.31	2.13612e-08	7	BTG2	Other
TCF42	7.16185e-15	0.593332	0.832	0.496	1.45844e-10	7	TCF4	Other
FJX12	5.56516e-10	0.589811	0.693	0.385	1.13329e-05	7	FJX1	Other
EMP3	3.37685e-22	0.585273	0.465	0.121	6.87662e-18	7	EMP3	Other
SOX91	9.7728e-18	0.583757	0.495	0.164	1.99013e-13	7	SOX9	Other
RPL61	1.66544e-28	0.582228	1	0.97	3.3915e-24	7	RPL6	Other
HOTAIRM12	1.37855e-30	0.580882	0.396	0.069	2.80728e-26	7	HOTAIRM1	Other
ID41	3.733e-14	0.575044	0.485	0.192	7.60188e-10	7	ID4	Other
RPL71	5.56656e-21	0.574883	1	0.864	1.13357e-16	7	RPL7	Other
RPS251	6.23408e-32	0.57468	1	0.947	1.26951e-27	7	RPS25	Other
EEF1A11	1.46398e-29	0.567873	1	0.996	2.98124e-25	7	EEF1A1	Other
RPL18A	2.29703e-27	0.564865	1	0.979	4.67767e-23	7	RPL18A	Other
PTPRZ11	1.50857e-09	0.564595	0.624	0.36	3.07206e-05	7	PTPRZ1	Other
RPL281	2.49339e-25	0.564276	0.99	0.95	5.07754e-21	7	RPL28	Other
HOXB82	7.6639e-30	0.563687	0.604	0.151	1.56068e-25	7	HOXB8	Other
RPL35A1	2.58674e-31	0.563343	1	0.981	5.26763e-27	7	RPL35A	Other
RPL33	2.88343e-26	0.558369	1	0.98	5.87181e-22	7	RPL3	Other
PDLIM3	2.66213e-31	0.557202	0.386	0.065	5.42116e-27	7	PDLIM3	Other
RPS4X1	6.16363e-22	0.55665	0.99	0.933	1.25516e-17	7	RPS4X	Other
RPS91	2.07119e-25	0.554383	1	0.954	4.21777e-21	7	RPS9	Other
CALD11	2.0463e-17	0.554288	0.802	0.408	4.16708e-13	7	CALD1	Other
HMGN2	6.2956e-11	0.550839	0.95	0.822	1.28204e-06	7	HMGN2	Other
RPL30	4.73203e-30	0.550818	1	0.99	9.6363e-26	7	RPL30	Other
RPS121	3.11316e-25	0.54953	1	0.985	6.33963e-21	7	RPS12	Other
POU3F2	5.0285e-37	0.549352	0.376	0.051	1.024e-32	7	POU3F2	Other
A2M	6.85223e-47	0.549015	0.307	0.025	1.39539e-42	7	A2M	Other
RPL39	7.4249e-28	0.5488	1	0.99	1.51201e-23	7	RPL39	Other
ENC11	5.29498e-09	0.547885	0.495	0.224	0.000107827	7	ENC1	Other
RPS7	5.80399e-29	0.544745	0.99	0.976	1.18192e-24	7	RPS7	Other
RPS24	2.30547e-24	0.544713	0.99	0.995	4.69485e-20	7	RPS24	Other
RPL191	4.85858e-27	0.542198	0.99	0.972	9.894e-23	7	RPL19	Other
RFX4	1.32735e-46	0.540831	0.297	0.023	2.70302e-42	7	RFX4	Other
RPS261	1.33689e-25	0.540252	0.99	0.97	2.72244e-21	7	RPS26	Other
RPS231	5.14049e-30	0.540007	1	0.984	1.04681e-25	7	RPS23	Other
DST1	5.46161e-10	0.536726	0.733	0.467	1.1122e-05	7	DST	Other
RND32	1.03889e-09	0.536311	0.703	0.429	2.11559e-05	7	RND3	Other
RPL29	1.01818e-23	0.52986	1	0.967	2.07342e-19	7	RPL29	Other
FOXG11	1.13452e-19	0.528712	0.525	0.165	2.31033e-15	7	FOXG1	Other
GPM6B	2.8008e-10	0.527238	0.663	0.38	5.70355e-06	7	GPM6B	Other
RPS141	1.48276e-28	0.524976	1	0.977	3.01949e-24	7	RPS14	Other
RPL341	1.90647e-24	0.521331	1	0.986	3.88234e-20	7	RPL34	Other
RPL36A1	1.72282e-15	0.51892	0.921	0.664	3.50836e-11	7	RPL36A	Other
RPS27A1	1.70654e-27	0.513015	1	0.983	3.47519e-23	7	RPS27A	Other
ATP6V0E12	6.88221e-14	0.511561	0.743	0.379	1.40149e-09	7	ATP6V0E1	Other
NME4	9.14318e-19	0.510571	0.584	0.215	1.86192e-14	7	NME4	Other
EZR1	4.6211e-14	0.509938	0.436	0.151	9.41041e-10	7	EZR	Other
RPS81	4.38891e-25	0.505816	0.99	0.991	8.93759e-21	7	RPS8	Other
STC1	3.70057e-11	0.50516	0.287	0.092	7.53584e-07	7	STC1	Other
RPL261	3.18277e-28	0.504785	0.99	0.976	6.4814e-24	7	RPL26	Other
TPT11	1.60668e-21	0.504687	1	0.969	3.27185e-17	7	TPT1	Other
RPL36	9.12845e-22	0.503838	0.99	0.978	1.85892e-17	7	RPL36	Other
TNC	1.82082e-48	0.503298	0.277	0.019	3.70791e-44	7	TNC	Other
FABP7	2.88164e-07	0.502669	0.733	0.469	0.00586818	7	FABP7	Other
RPL181	3.4376e-21	0.500575	1	0.98	7.00032e-17	7	RPL18	Other
RAB3IP	2.36114e-19	0.500284	0.436	0.124	4.80823e-15	7	RAB3IP	Other
RAB131	1.65032e-20	0.498612	0.485	0.139	3.3607e-16	7	RAB13	Other
KLHDC8A2	3.01733e-18	0.495536	0.455	0.135	6.14448e-14	7	KLHDC8A	Other
SALL1	2.08816e-37	0.494634	0.317	0.036	4.25232e-33	7	SALL1	Other
RPL11	3.94489e-28	0.493985	0.99	0.99	8.03338e-24	7	RPL11	Other
RPS5	8.778e-21	0.492842	0.98	0.943	1.78755e-16	7	RPS5	Other
QKI	1.39217e-16	0.492508	0.495	0.171	2.83501e-12	7	QKI	Other
SOCS31	3.70391e-16	0.491881	0.317	0.079	7.54265e-12	7	SOCS3	Other
CNN31	5.35332e-12	0.491032	0.792	0.457	1.09015e-07	7	CNN3	Other
UBA521	5.8943e-22	0.489863	1	0.895	1.20031e-17	7	UBA52	Other
RPL13A1	3.5928e-17	0.488084	0.98	0.89	7.31638e-13	7	RPL13A	Other
ZEB12	1.48698e-13	0.487585	0.535	0.216	3.02809e-09	7	ZEB1	Other
RARRES2	2.14275e-07	0.487326	0.248	0.093	0.0043635	7	RARRES2	Other
MDK1	1.69373e-09	0.480596	0.703	0.426	3.44912e-05	7	MDK	Other
RPS161	3.19346e-19	0.476693	0.99	0.948	6.50317e-15	7	RPS16	Other
TIMP1	5.07057e-11	0.472578	0.356	0.124	1.03257e-06	7	TIMP1	Other
GSTP12	1.76809e-13	0.471798	0.921	0.707	3.60054e-09	7	GSTP1	Other
HOXB92	9.5459e-37	0.471385	0.436	0.067	1.94393e-32	7	HOXB9	Other
RPL51	5.4659e-21	0.470952	1	0.966	1.11308e-16	7	RPL5	Other
PAX3	4.70207e-60	0.467013	0.238	0.008	9.57529e-56	7	PAX3	Other
GAD22	2.09833e-10	0.46335	0.515	0.234	4.27305e-06	7	GAD2	Other
ATP2B41	1.27626e-13	0.461836	0.436	0.151	2.59897e-09	7	ATP2B4	Other
BOC	1.09373e-36	0.461711	0.307	0.034	2.22726e-32	7	BOC	Other
ZFP36	2.31555e-18	0.461098	0.327	0.075	4.71538e-14	7	ZFP36	Other
PAICS	7.3483e-15	0.459584	0.574	0.231	1.49641e-10	7	PAICS	Other
IGFBP21	4.41074e-05	0.4595	0.683	0.48	0.898203	7	IGFBP2	Other
RPL311	7.45474e-15	0.458473	0.96	0.753	1.51808e-10	7	RPL31	Other
RPS3A1	5.83459e-22	0.458229	1	0.992	1.18816e-17	7	RPS3A	Other
RARA	2.09413e-14	0.45803	0.446	0.154	4.26448e-10	7	RARA	Other
RPS15	1.17796e-22	0.454467	0.99	0.984	2.3988e-18	7	RPS15	Other
RHOBTB3	8.86977e-07	0.453252	0.653	0.437	0.0180624	7	RHOBTB3	Other
CEMIP2	9.75803e-27	0.453123	0.396	0.076	1.98713e-22	7	CEMIP2	Other
RFTN2	9.76317e-43	0.452658	0.287	0.024	1.98817e-38	7	RFTN2	Other
LINC013151	9.99298e-12	0.452463	0.376	0.137	2.03497e-07	7	LINC01315	Other
RPL231	1.65367e-14	0.451416	0.941	0.806	3.36753e-10	7	RPL23	Other
RPS101	3.01424e-16	0.450374	0.96	0.812	6.13819e-12	7	RPS10	Other
PLK2	1.34362e-11	0.450039	0.267	0.077	2.73615e-07	7	PLK2	Other
SP9	1.38665e-98	0.448847	0.228	0	2.82378e-94	7	SP9	Other
CDCA7L	2.40411e-27	0.448835	0.297	0.044	4.89574e-23	7	CDCA7L	Other
VMP1	6.86049e-09	0.447528	0.505	0.259	0.000139707	7	VMP1	Other
UXT	2.28716e-10	0.445753	0.683	0.398	4.65756e-06	7	UXT	Other
HOXB-AS31	2.24301e-17	0.443975	0.238	0.044	4.56766e-13	7	HOXB-AS3	Other
APEX1	4.4766e-09	0.443495	0.792	0.57	9.11614e-05	7	APEX1	Other
ST8SIA5	2.15694e-45	0.443166	0.356	0.036	4.39239e-41	7	ST8SIA5	Other
RPS13	1.16507e-21	0.442278	1	0.984	2.37255e-17	7	RPS13	Other
TMEM176B1	8.79674e-07	0.441771	0.297	0.129	0.0179137	7	TMEM176B	Other
ELN1	6.1774e-08	0.441515	0.188	0.056	0.00125797	7	ELN	Other
LAPTM4B	1.54935e-08	0.438789	0.713	0.437	0.000315509	7	LAPTM4B	Other
RPL411	6.57179e-25	0.436299	1	0.996	1.33828e-20	7	RPL41	Other
WWTR1	1.71641e-30	0.434941	0.337	0.049	3.4953e-26	7	WWTR1	Other
JAG11	2.51991e-21	0.434608	0.287	0.051	5.13154e-17	7	JAG1	Other
RPL27A1	5.14947e-17	0.43389	0.99	0.944	1.04864e-12	7	RPL27A	Other
RPL241	1.22432e-22	0.433252	1	0.982	2.4932e-18	7	RPL24	Other
METRN1	1.68919e-07	0.433207	0.604	0.37	0.00343986	7	METRN	Other
JAM2	1.51085e-25	0.433069	0.347	0.063	3.07669e-21	7	JAM2	Other
F3	1.58842e-10	0.432967	0.178	0.04	3.23466e-06	7	F3	Other
CCNB1IP1	2.80141e-12	0.432479	0.683	0.345	5.7048e-08	7	CCNB1IP1	Other
COL1A2	5.23452e-06	0.43122	0.277	0.123	0.106596	7	COL1A2	Other
POU3F31	8.25196e-43	0.429821	0.267	0.02	1.68043e-38	7	POU3F3	Other
RPS28	4.72642e-20	0.429792	1	0.986	9.62487e-16	7	RPS28	Other
GOLM12	3.204e-08	0.429213	0.604	0.344	0.000652463	7	GOLM1	Other
AC012085.2	7.73437e-53	0.427436	0.168	0.003	1.57503e-48	7	AC012085.2	Other
SLC16A1	2.17762e-12	0.426829	0.436	0.166	4.4345e-08	7	SLC16A1	Other
HOXB-AS11	3.84282e-19	0.425682	0.366	0.087	7.82551e-15	7	HOXB-AS1	Other
CDH2	6.67201e-07	0.423981	0.683	0.442	0.0135869	7	CDH2	Other
AAMDC	1.84373e-17	0.423328	0.436	0.132	3.75457e-13	7	AAMDC	Other
RPL42	1.64532e-11	0.422693	0.97	0.815	3.35054e-07	7	RPL4	Other
VCAN	7.74257e-14	0.421987	0.396	0.127	1.5767e-09	7	VCAN	Other
HSPB11	9.28301e-10	0.420923	0.604	0.314	1.89039e-05	7	HSPB1	Other
CDKN2C	7.3074e-29	0.419146	0.327	0.049	1.48808e-24	7	CDKN2C	Other
NNAT1	0.00122777	0.417564	0.475	0.323	1	7	NNAT	Other
IER22	1.18271e-07	0.417017	0.881	0.678	0.00240848	7	IER2	Other
RPL91	4.45474e-21	0.415333	1	0.978	9.07164e-17	7	RPL9	Other
TMOD1	8.8421e-27	0.413733	0.218	0.024	1.8006e-22	7	TMOD1	Other
RPN2	0.000249745	0.412236	0.535	0.366	1	7	RPN2	Other
TRMT9B	3.94431e-23	0.410838	0.267	0.042	8.03219e-19	7	TRMT9B	Other
RPL221	4.60432e-19	0.410212	1	0.955	9.37624e-15	7	RPL22	Other
ETV1	1.18008e-18	0.409199	0.248	0.045	2.40312e-14	7	ETV1	Other
PPP1R1B	7.27655e-17	0.408268	0.228	0.042	1.4818e-12	7	PPP1R1B	Other
EIF3E	2.8006e-10	0.406027	0.812	0.564	5.70313e-06	7	EIF3E	Other
ZIC13	4.09686e-10	0.40529	0.465	0.198	8.34285e-06	7	ZIC1	Other
RPL141	8.49839e-18	0.405015	0.98	0.958	1.73061e-13	7	RPL14	Other
HOXB31	7.75718e-15	0.40456	0.505	0.179	1.57967e-10	7	HOXB3	Other
HOPX	8.87741e-07	0.403716	0.248	0.095	0.018078	7	HOPX	Other
HOXB53	1.57582e-12	0.403024	0.545	0.218	3.20899e-08	7	HOXB5	Other
RPS32	1.33875e-17	0.403021	1	0.976	2.72624e-13	7	RPS3	Other
CLIC12	1.20181e-13	0.402706	0.624	0.271	2.44737e-09	7	CLIC1	Other
RPL211	7.95619e-18	0.401117	0.99	0.978	1.6202e-13	7	RPL21	Other
DECR1	1.07328e-16	0.400208	0.455	0.142	2.18563e-12	7	DECR1	Other
HOXB41	3.13188e-19	0.399184	0.436	0.116	6.37776e-15	7	HOXB4	Other
RPL35	2.27061e-19	0.397392	1	0.964	4.62388e-15	7	RPL35	Other
FAM181A	7.40287e-48	0.394789	0.238	0.013	1.50752e-43	7	FAM181A	Other
RASD12	5.13519e-09	0.394147	0.436	0.198	0.000104573	7	RASD1	Other
NACA1	1.30572e-17	0.394	1	0.981	2.65896e-13	7	NACA	Other
MPST	4.89345e-11	0.3933	0.406	0.161	9.96501e-07	7	MPST	Other
DES	9.51496e-18	0.392619	0.139	0.015	1.93763e-13	7	DES	Other
MOB3B	2.86736e-21	0.392135	0.277	0.049	5.83909e-17	7	MOB3B	Other
RPL37A1	8.75698e-18	0.390451	1	0.996	1.78327e-13	7	RPL37A	Other
CEBPB	0.000114771	0.390291	0.317	0.166	1	7	CEBPB	Other
RPSA1	4.5596e-14	0.389198	0.96	0.936	9.28517e-10	7	RPSA	Other
CDCA7	1.04454e-40	0.384176	0.208	0.012	2.12711e-36	7	CDCA7	Other
GOLIM4	7.55812e-07	0.383143	0.396	0.202	0.0153914	7	GOLIM4	Other
HNRNPA1	8.57525e-11	0.382949	0.97	0.903	1.74626e-06	7	HNRNPA1	Other
RPL171	2.76755e-09	0.382743	0.752	0.464	5.63585e-05	7	RPL17	Other
DLL1	4.72554e-22	0.382124	0.218	0.03	9.6231e-18	7	DLL1	Other
RPLP01	2.94465e-11	0.381523	0.97	0.904	5.99649e-07	7	RPLP0	Other
RPS291	3.83392e-16	0.381317	1	0.98	7.8074e-12	7	RPS29	Other
RPL271	9.96856e-16	0.380951	0.99	0.912	2.03e-11	7	RPL27	Other
YES1	2.86923e-14	0.380934	0.356	0.106	5.84289e-10	7	YES1	Other
SPARCL1	3.63306e-05	0.378844	0.257	0.119	0.739837	7	SPARCL1	Other
NOP53	3.19387e-10	0.377782	0.762	0.438	6.504e-06	7	NOP53	Other
FRMD4B	1.20681e-09	0.377756	0.317	0.113	2.45755e-05	7	FRMD4B	Other
YBX31	6.65991e-15	0.376002	0.564	0.211	1.35622e-10	7	YBX3	Other
PABPC1	1.14484e-08	0.375608	0.832	0.686	0.000233135	7	PABPC1	Other
ZFAS11	2.92961e-10	0.373466	0.97	0.861	5.96586e-06	7	ZFAS1	Other
PRDX4	0.00030812	0.371368	0.554	0.404	1	7	PRDX4	Other
LDHB1	3.43927e-09	0.370433	0.911	0.709	7.00373e-05	7	LDHB	Other
HOXA31	2.80899e-22	0.369548	0.208	0.026	5.72023e-18	7	HOXA3	Other
PRDX11	3.80872e-05	0.368917	0.881	0.718	0.775608	7	PRDX1	Other
NENF	4.88688e-10	0.365338	0.416	0.169	9.95164e-06	7	NENF	Other
RPS21	1.52815e-11	0.364808	0.99	0.952	3.11192e-07	7	RPS21	Other
CST3	1.14225e-06	0.364055	0.743	0.508	0.0232607	7	CST3	Other
SERINC5	5.56061e-20	0.363431	0.277	0.052	1.13236e-15	7	SERINC5	Other
EIF4A1	2.9028e-07	0.363301	0.832	0.567	0.00591127	7	EIF4A1	Other
SERP1	1.58663e-05	0.363268	0.663	0.445	0.323101	7	SERP1	Other
COMMD6	4.55869e-12	0.362717	0.931	0.851	9.28332e-08	7	COMMD6	Other
CD631	0.000906277	0.361683	0.842	0.783	1	7	CD63	Other
MIR9-3HG	7.50768e-49	0.361323	0.238	0.012	1.52886e-44	7	MIR9-3HG	Other
RPLP21	5.87875e-13	0.360542	0.98	0.935	1.19715e-08	7	RPLP2	Other
ESD	1.55987e-08	0.3605	0.644	0.36	0.000317652	7	ESD	Other
SSR2	2.5824e-07	0.359667	0.782	0.589	0.00525881	7	SSR2	Other
MEF2C1	8.08743e-13	0.359564	0.297	0.082	1.64692e-08	7	MEF2C	Other
SNHG15	4.08101e-08	0.359023	0.337	0.141	0.000831058	7	SNHG15	Other
ST13	7.56673e-07	0.355548	0.891	0.727	0.0154089	7	ST13	Other
SH3BGRL1	1.58915e-07	0.355402	0.535	0.302	0.00323616	7	SH3BGRL	Other
DHRS3	3.93858e-19	0.354964	0.257	0.046	8.02052e-15	7	DHRS3	Other
HILPDA	0.00025432	0.354372	0.446	0.269	1	7	HILPDA	Other
ECI2	1.20361e-08	0.353493	0.426	0.196	0.000245103	7	ECI2	Other
RARRES3	1.47508e-18	0.353106	0.208	0.032	3.00385e-14	7	RARRES3	Other
FAU	8.45985e-16	0.351914	1	0.968	1.72276e-11	7	FAU	Other
RPL151	6.24609e-16	0.348495	1	0.983	1.27195e-11	7	RPL15	Other
CHIC2	8.88799e-10	0.348112	0.426	0.179	1.80995e-05	7	CHIC2	Other
STK17A	3.98149e-15	0.347067	0.188	0.033	8.10791e-11	7	STK17A	Other
BAZ1A	4.61186e-09	0.345072	0.406	0.173	9.39158e-05	7	BAZ1A	Other
COL8A1	1.21722e-24	0.344526	0.168	0.015	2.47875e-20	7	COL8A1	Other
RHOC	9.95945e-10	0.344491	0.376	0.144	2.02814e-05	7	RHOC	Other
TCF3	9.31381e-11	0.34408	0.396	0.151	1.89666e-06	7	TCF3	Other
ADK	2.21447e-06	0.343153	0.317	0.148	0.0450954	7	ADK	Other
RPLP1	4.41906e-15	0.342432	0.99	0.993	8.99898e-11	7	RPLP1	Other
SMARCC1	2.2073e-07	0.341106	0.564	0.326	0.00449494	7	SMARCC1	Other
PON2	1.34885e-20	0.338742	0.257	0.043	2.74681e-16	7	PON2	Other
EIF3F	3.59199e-08	0.336797	0.881	0.68	0.000731472	7	EIF3F	Other
GJA1	5.71288e-19	0.335892	0.198	0.028	1.16337e-14	7	GJA1	Other
RPL8	3.19401e-13	0.335035	1	0.978	6.50429e-09	7	RPL8	Other
SFRP1	2.35752e-06	0.333817	0.277	0.119	0.0480086	7	SFRP1	Other
ANXA51	8.60331e-06	0.331806	0.465	0.267	0.175198	7	ANXA5	Other
PHLDA11	8.83607e-08	0.330811	0.416	0.192	0.00179938	7	PHLDA1	Other
NR2F21	9.5756e-14	0.329509	0.386	0.119	1.94998e-09	7	NR2F2	Other
ANTXR1	8.47705e-27	0.328265	0.248	0.03	1.72627e-22	7	ANTXR1	Other
RPL23A1	3.96858e-09	0.327032	0.99	0.914	8.08161e-05	7	RPL23A	Other
MCL1	4.32641e-08	0.3265	0.495	0.243	0.000881031	7	MCL1	Other
GSX2	1.15875e-52	0.324151	0.168	0.003	2.35968e-48	7	GSX2	Other
ADGRV1	7.89696e-09	0.322379	0.218	0.067	0.000160814	7	ADGRV1	Other
GLUL	2.52505e-08	0.319078	0.624	0.342	0.000514201	7	GLUL	Other
KCNIP4	9.56795e-05	0.318623	0.198	0.086	1	7	KCNIP4	Other
RPL381	3.01505e-12	0.317788	0.99	0.963	6.13984e-08	7	RPL38	Other
NPTXR	2.42501e-05	0.317439	0.277	0.13	0.493829	7	NPTXR	Other
IFI6	2.65315e-08	0.317085	0.347	0.141	0.000540288	7	IFI6	Other
SMIM3	1.52403e-14	0.315044	0.198	0.037	3.10353e-10	7	SMIM3	Other
MEST1	0.00138141	0.315005	0.436	0.314	1	7	MEST	Other
EIF1AY	1.18058e-08	0.314074	0.426	0.186	0.000240413	7	EIF1AY	Other
NMNAT3	5.06844e-10	0.313015	0.228	0.064	1.03214e-05	7	NMNAT3	Other
HADHA	1.0107e-08	0.311945	0.574	0.293	0.00020582	7	HADHA	Other
ABRACL	3.82752e-05	0.311559	0.287	0.139	0.779436	7	ABRACL	Other
ATP5MC2	8.41481e-07	0.311081	0.96	0.82	0.0171359	7	ATP5MC2	Other
TMEM98	2.34641e-08	0.309745	0.436	0.199	0.000477823	7	TMEM98	Other
PSMB6	4.25183e-07	0.309742	0.832	0.6	0.00865844	7	PSMB6	Other
ENAH1	1.03313e-05	0.309645	0.663	0.452	0.210386	7	ENAH	Other
PSMB8	3.87384e-17	0.309512	0.228	0.041	7.88868e-13	7	PSMB8	Other
IRX1	2.65543e-43	0.307092	0.218	0.012	5.40752e-39	7	IRX1	Other
SEM11	7.4638e-07	0.306381	0.871	0.669	0.0151993	7	SEM1	Other
LAMP5	5.65341e-05	0.305554	0.406	0.236	1	7	LAMP5	Other
PPIB	1.95564e-06	0.305397	0.861	0.635	0.0398246	7	PPIB	Other
TFDP2	1.91934e-07	0.305018	0.624	0.348	0.00390854	7	TFDP2	Other
TIAM2	3.39843e-08	0.301279	0.198	0.058	0.000692057	7	TIAM2	Other
LITAF1	1.45729e-06	0.300927	0.257	0.104	0.0296763	7	LITAF	Other
SGCB	2.94738e-07	0.299913	0.525	0.287	0.00600203	7	SGCB	Other
C16orf87	4.38804e-05	0.299885	0.515	0.331	0.89358	7	C16orf87	Other
ITGB11	3.02402e-08	0.298674	0.584	0.312	0.000615811	7	ITGB1	Other
PFN2	0.000166615	0.298488	0.574	0.394	1	7	PFN2	Other
RNASEH2B	8.75442e-07	0.298368	0.277	0.115	0.0178275	7	RNASEH2B	Other
MIRLET7BHG1	9.93762e-23	0.298237	0.267	0.042	2.0237e-18	7	MIRLET7BHG	Other
SSR4	0.000130106	0.296119	0.812	0.66	1	7	SSR4	Other
HADHB	6.42403e-08	0.296027	0.406	0.187	0.00130819	7	HADHB	Other
SLAIN1	1.0113e-08	0.295875	0.218	0.066	0.000205942	7	SLAIN1	Other
CPNE31	1.68471e-06	0.294513	0.455	0.234	0.0343074	7	CPNE3	Other
KLF13	4.93406e-08	0.294198	0.416	0.187	0.00100477	7	KLF13	Other
NME2	5.45172e-07	0.293986	0.347	0.158	0.0111019	7	NME2	Other
PLS3	1.02495e-25	0.293116	0.228	0.027	2.0872e-21	7	PLS3	Other
WASF21	2.89792e-06	0.292852	0.366	0.184	0.0590133	7	WASF2	Other
HOXC61	6.58686e-12	0.292499	0.188	0.04	1.34135e-07	7	HOXC6	Other
LAP3	6.67031e-09	0.292352	0.327	0.123	0.000135834	7	LAP3	Other
EIF3L	2.80554e-05	0.292346	0.772	0.563	0.571321	7	EIF3L	Other
ZMAT3	3.51677e-14	0.291278	0.267	0.063	7.16156e-10	7	ZMAT3	Other
LSM2	0.000371641	0.290346	0.634	0.436	1	7	LSM2	Other
PFN1	3.82816e-06	0.290113	0.782	0.534	0.0779566	7	PFN1	Other
MSRA	3.48668e-12	0.28795	0.238	0.059	7.10027e-08	7	MSRA	Other
ARC2	0.000621671	0.287673	0.307	0.175	1	7	ARC	Other
ATP5MG	8.94105e-07	0.287027	0.96	0.851	0.0182075	7	ATP5MG	Other
KIF5B	8.45181e-05	0.286732	0.792	0.62	1	7	KIF5B	Other
TMX1	1.47104e-06	0.286573	0.347	0.163	0.0299562	7	TMX1	Other
RAB4A1	7.42114e-07	0.28432	0.515	0.276	0.0151124	7	RAB4A	Other
NOB1	1.1457e-06	0.283251	0.297	0.127	0.0233311	7	NOB1	Other
KCNQ2	0.00126184	0.283122	0.317	0.198	1	7	KCNQ2	Other
STAT3	2.57892e-06	0.282824	0.554	0.315	0.0525171	7	STAT3	Other
EIF3D	2.69589e-05	0.281994	0.604	0.399	0.548992	7	EIF3D	Other
ADH5	1.07746e-05	0.281581	0.604	0.37	0.219413	7	ADH5	Other
RHOB1	0.0016049	0.280046	0.554	0.411	1	7	RHOB	Other
OSTC1	8.56837e-06	0.277995	0.624	0.389	0.174486	7	OSTC	Other
TGIF1	2.3538e-13	0.277659	0.228	0.051	4.79328e-09	7	TGIF1	Other
MSN	6.80373e-11	0.277316	0.376	0.133	1.38551e-06	7	MSN	Other
IFI27L2	0.000824654	0.277276	0.604	0.439	1	7	IFI27L2	Other
BEST3	3.24709e-40	0.277108	0.119	0.002	6.61237e-36	7	BEST3	Other
GPRC5B	4.10372e-13	0.277102	0.366	0.114	8.35682e-09	7	GPRC5B	Other
PSMA41	2.86461e-05	0.276782	0.733	0.502	0.583349	7	PSMA4	Other
APRT	5.31832e-05	0.276654	0.426	0.236	1	7	APRT	Other
ROBO21	1.12722e-08	0.27554	0.446	0.191	0.000229548	7	ROBO2	Other
SSB	2.43053e-05	0.274986	0.822	0.607	0.494954	7	SSB	Other
RPL36AL	3.04187e-05	0.274949	0.881	0.768	0.619447	7	RPL36AL	Other
GNAI21	0.000202855	0.273771	0.644	0.447	1	7	GNAI2	Other
LMNA	3.43979e-05	0.2719	0.376	0.201	0.70048	7	LMNA	Other
RPS17	7.47159e-06	0.271314	0.644	0.405	0.152152	7	RPS17	Other
MGST1	1.83195e-13	0.270689	0.238	0.054	3.73059e-09	7	MGST1	Other
CCDC80	2.46478e-23	0.269983	0.158	0.014	5.01928e-19	7	CCDC80	Other
TMEM176A1	2.64755e-06	0.269482	0.228	0.087	0.0539147	7	TMEM176A	Other
FERMT2	1.75032e-05	0.269366	0.277	0.13	0.356435	7	FERMT2	Other
HLA-B	6.82654e-10	0.268344	0.208	0.055	1.39016e-05	7	HLA-B	Other
STXBP3	2.51891e-09	0.267973	0.287	0.098	5.12951e-05	7	STXBP3	Other
EIF4E2	7.29493e-08	0.267901	0.584	0.303	0.00148554	7	EIF4E2	Other
SH3BP4	1.21767e-09	0.267193	0.267	0.085	2.47966e-05	7	SH3BP4	Other
EEF2	9.11084e-07	0.266982	0.921	0.794	0.0185533	7	EEF2	Other
FAM84A	3.30692e-06	0.266049	0.248	0.1	0.067342	7	FAM84A	Other
VASH1	9.08843e-06	0.265783	0.238	0.1	0.185077	7	VASH1	Other
EBPL1	4.375e-05	0.265094	0.713	0.478	0.890924	7	EBPL	Other
RHOA	1.83239e-05	0.265029	0.683	0.45	0.373149	7	RHOA	Other
MINCR	1.0191e-06	0.264564	0.297	0.125	0.0207529	7	MINCR	Other
HOXC42	6.87946e-16	0.264021	0.248	0.049	1.40093e-11	7	HOXC4	Other
NIN1	1.73762e-07	0.263807	0.327	0.134	0.00353848	7	NIN	Other
PDLIM4	0.000161457	0.262777	0.257	0.13	1	7	PDLIM4	Other
PROX11	0.000659578	0.262004	0.376	0.212	1	7	PROX1	Other
MYO10	1.25144e-09	0.261844	0.376	0.143	2.54844e-05	7	MYO10	Other
RPF2	5.6605e-07	0.261295	0.406	0.193	0.011527	7	RPF2	Other
HDDC2	0.0012147	0.261205	0.545	0.371	1	7	HDDC2	Other
GCSH	7.93005e-05	0.260689	0.594	0.372	1	7	GCSH	Other
HOXA-AS2	8.03087e-26	0.260173	0.168	0.014	1.63541e-21	7	HOXA-AS2	Other
ANXA21	1.05245e-07	0.259838	0.356	0.152	0.0021432	7	ANXA2	Other
SCRG11	0.000358306	0.259663	0.208	0.099	1	7	SCRG1	Other
GLCE	0.000142956	0.258921	0.307	0.164	1	7	GLCE	Other
MRPL36	4.26371e-07	0.258577	0.584	0.322	0.00868263	7	MRPL36	Other
SOX61	2.99958e-17	0.257862	0.238	0.043	6.10835e-13	7	SOX6	Other
MPC1	0.00581712	0.257133	0.554	0.396	1	7	MPC1	Other
CITED1	0.00725256	0.25685	0.109	0.049	1	7	CITED1	Other
S100A11	0.000182243	0.256824	0.178	0.075	1	7	S100A11	Other
PLIN3	2.02559e-08	0.256557	0.267	0.092	0.000412491	7	PLIN3	Other
SOX81	7.32497e-11	0.256386	0.248	0.067	1.49166e-06	7	SOX8	Other
RSL24D1	4.73247e-06	0.255516	0.901	0.692	0.096372	7	RSL24D1	Other
PRELID1	0.000206459	0.255076	0.743	0.537	1	7	PRELID1	Other
IGBP1	0.000209873	0.254664	0.495	0.305	1	7	IGBP1	Other
COX7C	6.83033e-06	0.254592	0.99	0.927	0.139093	7	COX7C	Other
C8orf59	2.61638e-05	0.254425	0.772	0.571	0.5328	7	C8orf59	Other
RPL22L1	1.27413e-06	0.253772	0.545	0.284	0.0259465	7	RPL22L1	Other
BTF3	1.77598e-07	0.253762	1	0.89	0.0036166	7	BTF3	Other
MOXD1	4.76705e-31	0.253194	0.139	0.006	9.70762e-27	7	MOXD1	Other
SIPA1L1	5.02451e-11	0.252925	0.188	0.043	1.02319e-06	7	SIPA1L1	Other
TLE11	2.4301e-05	0.252471	0.416	0.219	0.494867	7	TLE1	Other
HOXC8	1.5825e-29	0.251445	0.168	0.011	3.2226e-25	7	HOXC8	Other
TP53	1.23357e-10	0.251147	0.248	0.069	2.51204e-06	7	TP53	Other
