# Supplementary material for: Human Retinal Organoids Provide a Suitable Tool for Toxicological Investigations: A Comprehensive Validation Using Drugs and Compounds Affecting the Retina
Source: Stem Cells Transl Med. 2022 Feb 19;11(2):159–77. doi: 10.1093/stcltm/szab010 (PMC8929478; doi:10.1093/stcltm/szab010)
Supplement: szab010_suppl_Supplementary_Table_S6 [file szab010_suppl_supplementary_table_s6.xlsx]

## Sheet: Rods
Table S6: Summary list of upstream regulators and pathways identified by IPA in retinal organoids treated with various drugs compared to control. (‘analysis not possible’ means that IPA analysis was not able to be performed as the differentially expressed gene list showed only a few genes and/or genes were not significant).
	Upstream regulators	Signalling pathways
Ketorolac	NAP1L1, H2AZ1, SMARCA4	IGF-1 Signalling, VDR/RXR Activation, LXR/RXR Activation, FXR/RXR Activation
Digoxin	SIX5, CHI3L1, Baicalin, Cholic acid, MYOC	Retinoic acid Mediated Apoptosis Signalling, Eicosanoid Signalling, VDR/RXR Activation, Th17 Actication Pathway, SAPK/JNK Signalling
Thioridazine	CRX, EGF, IFNG (RHO: causal network)	Phototransduction Pathway, CXCR4 Signaling, Signalling by Rho Family GTPases, RhoGDI Signalling, Ephrin B Signalling
Sildenafil	Gm12692, TSC2, NCD-38, (1S,2R)-NCL-1, PDGF-AA	Phototransduction Pathway, Embryonic Stem Cell Differentiation into Cardic Lineages, Role of Oct4 in Mammalian Embryonic Stem Cell Pluripotency, Transcriptional Regulatory Network in Embryonic Stem Cells, Mouse Embryonic Stem Cell Pluripotency
Ethanol
Methanol	CRX, Growth hormone, JUN, APP (causal network)	Phototransduction Pathway, IGF-Signalling, LXR/RXR Activation, Notch Signalling, Wnt/Ca+ pathway, tRNA Splicing, Prostanoid Biosynthesis

## Sheet: Cones
	Upstream regulators	Signalling pathways
Ketorolac
Digoxin	GNB3, THRA, RORA, THRB, AR
Thioridazine	U0126, sucrose, GDNF, Gsk-3, NYX	Dermatan Sulfate Biosynthesis, Chondroitin Sulfate Biosynthesis, Phototransduction Pathway
Sildenafil	SAV1, SDCBP, HOXA7, RAD21, panobinostat	14-3-3-mediated Signalling, Protein Ubiquitination Pathway,HIF1-Signalling, MSP-RON Siagnalling In Cancer Cells, Endocannabinoid Cancer Inhibition Pathway, Aldosterone Signalling in Epithelial Cells, HOTAIR Regulatory Pathway
Ethanol
Methanol	LEP, EGF, CTNBB1, SLC16A10	Notch signalling, VDR/RXR activation, TR/RXR Activation, IGF-1 Signalling, Osteoarthritis pathway

## Sheet: Retinal ganglion cells
	Upstream regulators	Signalling pathways
Ketorolac	GHR, IL6R, FK-962, gastric acid, APC	VDR/RXR Activation, Antiproliferative Role of Somatostatin Receptor2, GPCR-Mediated Integration of Enteroendocrine Signaling Exemplified by L Cell, BAG2 Signalling Pathway, Unfolded protein response
Digoxin	SEMA3C, DVL2, SATB2, ASCL1, YBX1	Axonal Guidance Signaling, Semaphorin Neuronal Repulsive Signalling Pathway
Thioridazine	PAK2, Ca2+, FK-962, gastric acid, FEV	Phototranduction Pathway, Antiproliferative Role of Somatostatin Receptor2, GPCR-Mediated Integration of Enteroendocrine Signalling Exemplified by L Cell, Cell Cycle: G2/M DNA Damage Checkpoint Regulation
Sildenafil
Ethanol	RCOR2, ladostigil, miR-293-5p, TFPI2, rasagiline	Synaptogenesis Signalling Pathway
Methanol	FK-962, gastric acid, ALX3, 1-O-hexadecyl-2-Nmethylcarbamol-sn-glycerol-3-phosphocholine, dibutyryl cGMP	Antiproliferative Role of Somatostatin Receptor2, GPCR-Mediated Integration of Enteroendocrine Signalling Exemplified by L Cell, Mouse Embryonic Stem Cell Pluripotency, Neuroprotective Role of THOP1 in Alzheimer's Disease, Cholecystokinin/Gastrin-mediated Signalling
		OPEN ACCESS

## Sheet: Astrocytes
	Upstream regulators	Signalling pathways
Ketorolac	potassium chloride, NR3C2, SIX5, beta-estradiol, PHC1	Unfolded protein response, Endoplasmic Reticulum Stress Pathway, Glutathione-mediated Detoxification, Glutamate Removal from Folates, Aryl Hydrocarbon Receptor Signalling
Digoxin	NR3C2, GPR39, PMP22, JUN, PC-SPES	Atherosclerosis Signalling, LXR/RXR Activation, FXR/RXR Activation, IL-12 Signalling and Production in Macrophages, Production of Nitric Oxide and Reactive Oxygen Species in Macrophages
Thioridazine	forskolin, Jnk, SMAD1, SB203580, P38 MAPK	Glutathione Redox Reactions I, Phototransduction Pathway, Granulocyte Adhesion and Diapedesis, Tumor Microenvironment Pathway, Hepatic Fibrosis / Hepatic Stellate Cell Activation, Agranulocyte Adhesion and Diapedesis
Sildenafil	beta-estradiol, tretinoin, HIF1A, IGF1, glutamine	Endoplasmic Reticulum Stress Pathway, IL-17 Signalling, IL-16 Signalling, HIF1 Signalling, Acute Phase Response Signalling, LXR/RXR Activation, Embryonic Stem Cell Differentiation into Cardiac Lineages, FAT10 Cancer Signalling Pathway
Ethanol	FK-962, gastric acid, 1-O-hexadecyl-2-N-methylcarbamol-sn glycerol- 3-phosphocholine, Neurotrophin, GFPT1	GPCR-Mediated Integration of GPCR-Mediated Integration of Enteroendocrine Signaling Exemplified by an L Cell, Antiproliferative Role of Somatostatin Receptor 2, Neuroprotective Role of THOP1 in Alzheimer's Disease, Cholecystokinin/Gastrin-mediated Signalling
Methanol	NRL, motexafin gadolinium, GUCY2D, GPER1, triamcinolone acetonide	Phototransduction Pathway, SPINK1 General Cancer Pathway, The Visual Cycle, Glutathione Redox Reactions I, G Protein Signalling Mediated by Tubby

## Sheet: Muller Glia Cells
	Upstream regulators	Signalling pathways
Digoxin	PX478, lanthanum chloride, REC2923, CUEDC2, PLAGL2	Phenylethylamine Degradation I, Pyruvate Fermentation to Lactate, Hypoxia Signalling in the Cardiovascular System, White Adipose Tissue Browning Pathway, HIF1 Signalling
Thioridazine	beta-estradiol, dexamethasone, forskalin, mifepristone, TP53	Hepatic Fibrosis / Hepatic Stellate Cell Activation, Wnt/-catenin Signalling, Role of Osteoblasts, Osteoclasts and Chondrocytes in Rheumatoid Arthritis, Unfolded protein response, Role of Macrophages, Fibroblasts and Endothelial Cells in Rheumatoid Arthritis
