# Supplementary material for: Human Retinal Organoids Provide a Suitable Tool for Toxicological Investigations: A Comprehensive Validation Using Drugs and Compounds Affecting the Retina
Source: Stem Cells Transl Med. 2022 Feb 19;11(2):159–77. doi: 10.1093/stcltm/szab010 (PMC8929478; doi:10.1093/stcltm/szab010)
Supplement: szab010_suppl_Supplementary_Table_S7 [file szab010_suppl_supplementary_table_s7.xlsx]

## Sheet: Rods
Table S7: Differentially expressed gene list (compared to control conditions) for main retinal cell-types and each drug exposure (upregulated genes are in red and downregulated genes are in green).
Rods	Ketorolac			Digoxin			Thioridazine			Sildenafil			Ethanol			Methanol
Cluster 0&7	Gene	avg_logFC	p_val_adj	Gene	avg_logFC	p_val_adj	Gene	avg_logFC	p_val_adj	Gene	avg_logFC	p_val_adj	Gene	avg_logFC	p_val_adj	Gen	avg_logFC	p_val_adj
	ASNS	0.260183	9.8004e-08	MAP3K20	1.14795	0.0176381	HSPA1A	0.986554	1	S100A10	0.416658	4.11581e-11	PLCG2	0.319785	1	HES1	0.321085	1.07337e-32
	NR2E3	-0.256491	5.32993e-06	MROH8	0.552482	0.000434745	NEAT1	0.963907	0.00112803	HES1	0.383776	1				HES4	0.298857	0.393884
	IFI27	-0.2694	1	CYB5D2	0.375958	1	MT1G	0.963865	0.000115943	RGS16	0.36728	1.24912e-12				C1orf61	0.281962	2.23993e-137
	TTR	-0.275651	3.69398e-13	ID4	0.331084	1	HSPB1	0.794778	0.0682363	DKK3	0.354352	1				CLU	0.281399	0.0400972
	PTPRZ1	-0.275963	1	LINC02076	0.330991	1.55406e-06	CENPK	0.785513	0.480928	S100A6	0.298953	1				PTGDS	0.265118	0.0175273
	IGFBP5	-0.320847	2.77254e-48	MAFB	0.322798	1	LINC00324	0.717144	1	LMO4	0.293151	1				IGFBP2	0.258205	1.19801e-47
				HSPA1A	0.318053	1	DNAJB1	0.572026	1	GFAP	0.292193	4.35973e-45				APOE	0.255725	1
				ZNF503	0.316701	1	AC010319.3	0.526736	1	SOX2	0.283796	1.91905e-11				RP1	-0.262329	3.45443e-13
				CNNM1	0.316191	1	HSPH1	0.492115	1	CNN3	0.273502	1				PDE6A	-0.278561	1.84689e-50
				HSPH1	0.308086	1	MT2A	0.49085	1	METRN	0.271469	2.45755e-12
				SERTAD1	0.28461	1	NR4A1	0.478945	1	PTGDS	0.269931	1
				TLE4	0.284457	1	S100A6	0.454333	1	TRH	0.265626	1
				C11orf96	0.280835	1	SAT1	0.452043	0.114812	CRYAB	0.263593	3.12356e-17
				TTN	0.275297	1	ATF3	0.437434	1	HES4	0.258151	1
				PTGER4	0.26785	2.77809e-08	HSPA6	0.413732	1.01047e-05	GNGT1	-0.284694	1.12391e-10
				ARL4A	0.262534	1	HSPA1B	0.412488	1
				DNAJB1	0.259826	1	PTH2	0.411402	1
				NUPR1	0.257891	1	SCD	0.410877	1
				PEG10	0.252349	0.0346978	EZR	0.394658	9.28583e-10
				LGALSL	-0.251406	0.0416775	SLC5A3	0.391342	1
				RGS9	-0.252646	1	FLNC	0.370358	0.00495281
				VIM	-0.254278	1	PLCG2	0.359224	0.672355
				PDE6G	-0.255334	1	SNHG12	0.353853	1
				WIF1	-0.256383	0.00132686	ZFP36	0.353225	0.221089
				AANAT	-0.260765	1	DST	0.336898	0.000404188
				PTN	-0.272317	9.92193e-07	CDKN2C	0.335012	1
				NEDD4L	-0.275064	1	CEBPB	0.328464	1
				CRABP1	-0.276204	6.3757e-07	NUPR1	0.325562	0.00579886
				SPINK4	-0.283648	1	XBP1	0.321871	0.0438196
				LINC00599	-0.286473	1	CLU	0.316496	0.000321837
				SYP	-0.287935	1	GDF15	0.31558	2.95973e-08
				PRCD	-0.288108	1	SOX11	0.312601	1
				RS1	-0.290016	1	ARL4A	0.308235	5.11819e-14
				FABP7	-0.292638	0.0496572	CXCR4	0.304324	0.01211
				GNGT2	-0.293885	1	MT1E	0.302102	1
				GPR160	-0.29677	1	IER5L	0.29934	1
				IFI27	-0.299006	1	MROH8	0.295265	1.07572e-07
				AL391650.1	-0.325906	1	TGIF1	0.294538	1
				PTPRZ1	-0.327986	1	RGS16	0.290484	1
				IMPG2	-0.33299	1	ANXA5	0.28988	0.000567415
				GUCA1A	-0.334459	1	GLUL	0.287834	1
				DAPL1	-0.360477	0.446399	RHOB	0.286988	0.0205339
				SAMD11	-0.380034	1	SOD2	0.28455	0.00730029
				IGFBP5	-0.391708	1.2551e-08	PMAIP1	0.272687	0.00648751
				ID1	-0.394377	1	CSRP2	0.271432	0.327194
				RDH12	-0.412751	1	CSRNP1	0.267485	0.165568
				TTR	-0.455957	0.137369	CRYBG3	0.266326	4.01538e-05
				NR2E3	-0.520822	0.0305844	MIS18BP1	0.266153	1
							UPP1	0.266058	1
							JUN	0.266035	0.00010232
							RABL3	-0.25091	7.76698e-13
							PDLIM1	-0.251133	7.67862e-05
							GCHFR	-0.251226	2.03294e-06
							PRL	-0.253407	5.79135e-29
							MT-CYB	-0.256918	3.65342e-07
							HIST1H4C	-0.257934	1
							HTRA1	-0.258198	0.000491367
							PDE6H	-0.258491	1
							FAM57B	-0.26296	1
							SLC12A2	-0.264352	0.225162
							ITM2C	-0.266602	1
							ISOC1	-0.269296	2.39075e-10
							AC055733.2	-0.269692	1
							GUK1	-0.270966	0.320726
							FAM19A4	-0.271104	4.1326e-05
							ANKRD33B	-0.272387	1
							TULP1	-0.278768	1
							ARL4D	-0.279634	1
							KCNH6	-0.280032	0.00118622
							C2orf71	-0.282043	1
							DAPL1	-0.283511	1
							EYS	-0.286775	0.00787554
							NTM	-0.287434	1
							TPD52	-0.287982	1
							NEDD4L	-0.288843	1
							CRABP1	-0.289588	5.53639e-05
							RTBDN	-0.2909	0.234272
							WIF1	-0.292218	0.000292159
							FSTL5	-0.293137	1
							PLEKHB1	-0.29602	1
							ECHDC2	-0.296767	0.00752538
							GSTP1	-0.297012	0.00183541
							LINC00592	-0.297705	0.301081
							GNB3	-0.298545	0.000213804
							SLC16A1	-0.299267	1
							FAM107A	-0.300963	7.34354e-05
							RD3	-0.303312	1.57285e-07
							TRH	-0.305392	2.11543e-13
							SYCE1L	-0.305415	3.66594e-07
							KLHL8	-0.309118	1
							PRPH2	-0.309448	1
							TRAC	-0.311503	3.85738e-08
							LINC02528	-0.314987	5.86984e-05
							MPP4	-0.318538	0.00913612
							MATK	-0.323773	0.000106941
							ARMC9	-0.325833	1.6495e-09
							ABCA4	-0.325938	1
							PDC	-0.33091	8.3935e-07
							MAK	-0.331772	1
							DPYSL3	-0.33182	1
							NEUROD1	-0.33395	1
							BHLHE41	-0.334255	1
							CITED2	-0.339404	1
							UNC119	-0.340323	3.9309e-09
							PKIB	-0.340791	1
							CHRNA3	-0.341409	1.6799e-05
							GADD45G	-0.341512	0.642593
							PPP2R2B	-0.342217	1
							RGS9	-0.344079	1
							COTL1	-0.3479	0.00166451
							ANXA4	-0.350193	0.0524218
							AL391650.1	-0.350565	1
							ALDOC	-0.352325	1
							SAMD11	-0.352682	1
							CDHR1	-0.353625	1
							CLUL1	-0.3557	0.00222043
							LDHA	-0.356799	0.00475293
							MAP2	-0.356998	1
							PROM1	-0.358409	1
							PCSK1N	-0.360835	1
							NME1	-0.361295	1
							GNAT1	-0.361668	1.37843e-05
							FAM161A	-0.366932	0.402312
							IGFBP5	-0.3721	4.84039e-07
							SPINK4	-0.380212	0.00469812
							PDE6A	-0.380461	1
							ELOVL4	-0.397959	1
							KCNV2	-0.400598	1.18613e-06
							LINC00599	-0.405405	1
							STX3	-0.40608	1
							CNGB1	-0.407624	1.09864e-07
							ID1	-0.410321	1
							NRL	-0.411775	5.63335e-09
							PIK3R1	-0.414908	1
							RP1	-0.416983	3.25898e-10
							RS1	-0.421333	1
							CPLX4	-0.426457	0.205704
							RAX2	-0.429574	0.118182
							IMPG1	-0.434488	1
							GUCA1A	-0.442222	1
							AIPL1	-0.45184	2.26474e-17
							GNGT2	-0.451897	1
							PDE6G	-0.463414	1
							IFI27	-0.4644	0.698486
							ROM1	-0.469689	1.45646e-16
							PRCD	-0.480761	1
							AL451062.1	-0.483063	1
							GPR160	-0.494439	1
							RDH12	-0.538413	1
							PTPRZ1	-0.553184	1
							CABP5	-0.577511	2.85378e-07
							RCVRN	-0.579695	8.30098e-19
							NR2E3	-0.591667	0.000171654
							GNGT1	-0.593128	4.96452e-06

## Sheet: Cones
Cones	Ketorolac			Digoxin			Thioridazine			Sildenafil			Ethanol			Methanol
Cluster 2&19	Gene	avg_logFC	p_val_adj	Gene	avg_logFC	p_val_adj	Gene	avg_logFC	p_val_adj	Gene	avg_logFC	p_val_adj	Gene	avg_logFC	p_val_adj	Gen	avg_logFC	p_val_adj
	APOE	0.295456	0.0624029	CDKN1C	0.393569	1	CORO7	1.30356	1	TRH	0.52254	1	PCP2	-0.280355	1	VIM	0.384666	1
	HSPA1A	0.294098	1	FAM84A	0.342869	0.0134065	TTR	1.23345	1	APOE	0.429089	0.0666285				CRYAB	0.374117	1
	MLXIP	0.269606	1	TTN	0.323027	1	HSPA1A	0.733046	1	PTGDS	0.400487	0.0770924				TRH	0.356905	8.54474e-10
	FABP7	-0.280187	1	ENO2	0.31869	1	CRYAB	0.596002	1	SPARCL1	0.392176	1				TTR	0.312213	1
				RORB	0.296955	1	ZFP36L1	0.547759	1	METRN	0.368927	1				CLU	0.276484	1
				PEG10	0.289753	1	HSPA6	0.43621	1	CRYAB	0.331311	0.00110033				HES1	0.26764	7.06743e-29
				CCDC141	0.286205	1	FSTL5	0.429455	1	HES1	0.311852	0.169396				IGFBP2	0.257086	2.76451e-14
				DCT	0.281313	1	FOSB	0.40754	0.0119148	MLXIP	0.291089	1				PTGDS	0.250892	1
				TENT5A	0.281134	1	NPVF	0.402179	1	CD99	0.2736	1
				SGK1	0.276508	1	ELN	0.400211	1	VIM	0.269473	0.0328813
				ROBO2	0.262284	1	CTSD	0.386942	1	LINC00599	0.269321	1
				GADD45B	0.251836	1	LDLR	0.368598	1	NTM	0.263456	1
				ID1	-0.261115	1	GDF15	0.356779	0.0250268	GFAP	0.260806	0.481986
				PAX6	-0.276992	1	CNGB1	0.342961	1	SOX4	-0.27021	1.96811e-05
				IGFBP5	-0.292951	1	CXCL14	0.341476	1	FABP7	-0.36312	0.0025716
				GNAT1	-0.304995	1	TENT5A	0.328153	1	NRL	-0.459532	0.104097
				NRL	-0.308903	1	SPOCK1	0.320128	1
				CSRP2	-0.311269	1	CLIC1	0.319233	1
				FOS	-0.312646	1	SERPINF1	0.314468	1
				TMSB4X	-0.328555	1	PKM	0.310058	1
				PCP2	-0.337934	0.00391507	CHST11	0.307835	0.0139942
				GNGT1	-0.348067	1	CSRP2	0.306389	1
				STMN2	-0.34978	1	ANKRD33	0.305966	1
				NEAT1	-0.391324	1	RGR	0.296276	7.72365e-05
				CRABP1	-0.41365	1	PPP2R2B	0.290319	1
				FABP7	-0.474912	1	TRPM1	0.279788	0.00101234
							PHGDH	0.274416	1
							CYP1B1	0.274343	0.621961
							PMEL	0.270001	1
							SPNS2	0.268378	1
							TUBA1A	0.26817	1
							S100A2	0.268061	1
							COL4A4	0.267659	1
							KRT18	0.264027	1
							AQP1	0.263806	1.43885e-06
							PLIN2	0.253746	0.50875
							ARF4	-0.259015	1
							AC027031.2	-0.305907	0.519267
							STMN2	-0.344316	1
							PCP4	-0.364326	1
							LMO4	-0.36988	1
							VXN	-0.38751	0.0956736
							NRN1	-0.451227	0.0174537

## Sheet: Ganglion Cells
Ganglion Cells	Ketorolac			Digoxin			Thioridazine			Sildenafil			Ethanol			Methanol
Cluster 5	Gene	avg_logFC	p_val_adj	Gene	avg_logFC	p_val_adj	Gene	avg_logFC	p_val_adj	Gene	avg_logFC	p_val_adj	Gene	avg_logFC	p_val_adj	Gen	avg_logFC	p_val_adj
	HSPA1A	0.433007	1	MIAT	0.696515	1	MT2A	1.80088	1	C1orf61	0.437062	1	C1orf61	0.486848	1	SST	0.385093	0.000289285
	HSPA6	0.381919	9.68309e-27	VIM	0.559769	1	MT1E	1.78118	1	CD9	0.354092	1	MIR99AHG	0.354416	1	C1orf61	0.325704	0.0733919
	NSG1	-0.252981	1	PCBP4	0.534872	1	MT1X	1.59954	1	CRYAB	0.336175	1	NFIB	0.312041	1	ID4	0.287782	3.36138e-12
	PEG10	-0.253444	1	MAP1B	0.406305	1	MT1G	1.42585	1	S100A10	0.305876	1	NFIX	0.305695	1	NFIB	0.276955	0.803084
	TTC9B	-0.258364	1	AL139246.5	0.328127	1	MT1F	0.648374	1	APOE	0.28742	0.345355	SST	0.274234	1	MIR99AHG	0.262101	1
	CRMP1	-0.260596	0.60073	APOC1	0.320522	1	IER3	0.483469	1	RGS16	0.270582	1	SCG2	0.260233	1	ARL4D	0.260503	1
	RPRM	-0.262621	0.591048	LRRC75A	0.318388	0.0444995	S100A6	0.423333	1	HES6	0.263511	1	ARL4A	-0.279265	3.02005e-16
	ZNF804A	-0.290505	1	NEAT1	0.30859	1	HSPA1B	0.418869	1	ZNF385D	-0.250675	1	PARD3	-0.283683	0.205113
	NNAT	-0.299333	1	UCHL1	0.293891	1	ID3	0.408459	0.000104166	DNER	-0.256983	1	ZNF804A	-0.28564	0.000795173
	FABP7	-0.309592	1	BTG2	0.292744	1	FABP5	0.378236	1	LMO4	-0.263274	1	MGARP	-0.340207	0.0933544
	TTR	-0.311962	1	SOX9	0.289718	1	HSPA1A	0.322205	1	PCDH10	-0.265884	1	SYT4	-0.352296	0.0108603
	TSC22D1	-0.370513	0.413182	ONECUT2	0.283978	0.525682	CRYAB	0.313846	1	NTM	-0.266323	1
	MEIS2	-0.390905	1	SH3BGRL3	0.283369	1	DNAJB1	0.295458	1	LHX9	-0.279113	1
	SST	-0.434271	1.45994e-06	DCX	0.280516	1	LMNA	0.292392	0.07915	ZNF804A	-0.279625	1
	IGFBP5	-0.463362	0.048984	PLCG2	0.276953	1	IER5L	0.285048	1	PCP4	-0.312104	1
	PCP4	-0.570581	1	LUZP2	0.273853	1	ID1	0.276607	1	OLFM3	-0.351442	1
				DLK1	0.272043	1	EGR1	0.276345	0.152543	MGARP	-0.352626	1
				TUBA1A	0.272016	1	C11orf96	0.274728	1	MEIS2	-0.353969	1
				H1F0	0.268565	1	SDF2L1	0.270937	1	TFAP2A	-0.373384	1
				MAF	0.265399	0.072652	KLF6	0.263563	1	SST	-0.409182	1
				SGK1	0.26332	1	PROX1	0.251679	5.14707e-12	SYT4	-0.435726	1
				ROBO3	0.262309	1	MAP3K20	0.250975	1	RPRM	-0.438246	1
				HMGCS1	0.258241	1	NEFL	-0.255704	0.136254
				PLXNA2	0.254992	9.82035e-07	VIM	-0.257772	1
				RAB3B	0.252512	1	PCDH17	-0.260312	1
				RORB	-0.25253	1	GPI	-0.263345	1
				ASAH1	-0.256214	1	TBX3	-0.263657	1
				EGLN3	-0.257605	1	BARHL2	-0.263838	1
				HSP90B1	-0.262698	1	KLHL5	-0.264538	0.861905
				DCBLD2	-0.265114	1	FBXW7	-0.267009	1
				CD24	-0.267527	1	BHLHE22	-0.272126	1
				APC	-0.268193	1	FAM57B	-0.277608	1
				AMER2	-0.271249	1	PDE6H	-0.278332	0.0689331
				NRP1	-0.273394	1	PTH2	-0.280136	1
				HSPH1	-0.27381	1	DNER	-0.283383	1
				BBC3	-0.273974	1	MAPT	-0.285669	1
				SQSTM1	-0.277409	1	PCDH7	-0.290024	1
				BHLHE22	-0.277812	1	GSTO1	-0.296216	1
				CHGB	-0.279321	1	MAP2	-0.299645	1
				TSC22D1	-0.279729	1	SPINT2	-0.299848	1
				SPOCK1	-0.285381	1	RCVRN	-0.301782	9.7241e-08
				IDI1	-0.286733	1	HES1	-0.307894	1
				SNCA	-0.287104	1	PCDH10	-0.30991	1
				DAAM1	-0.288637	1	TMEM132A	-0.310493	1
				ID2	-0.291024	1	ZNF385D	-0.315365	1
				UGCG	-0.295978	1	NTM	-0.342453	1
				PDGFRA	-0.300264	1	CPLX3	-0.343236	0.0438165
				GRIA4	-0.303786	1	LCA5	-0.351545	1
				SERPINI1	-0.304243	1	LINC00461	-0.351702	1
				RCVRN	-0.307082	0.124885	RPRM	-0.358069	4.3529e-05
				SPINT2	-0.309016	1	SPOCK1	-0.360011	1
				NOVA1	-0.309612	1	MEIS2	-0.374748	1
				ZNF503	-0.315591	1	MIR124-2HG	-0.378684	1
				PCLO	-0.315673	1	NNAT	-0.420054	1
				GPM6B	-0.31973	1	DAPL1	-0.43555	1
				FAM57B	-0.320247	1	LHX9	-0.44198	1
				PRDM13	-0.321004	1	OLFM3	-0.473915	0.0497441
				BARHL2	-0.32105	1	SYT4	-0.490515	1
				CSRP2	-0.32862	1	MGARP	-0.513857	1
				TTR	-0.332768	1	TFAP2A	-0.5181	1
				LINC00461	-0.33435	1	PDGFRA	-0.525069	1
				MIR124-2HG	-0.336145	1	LMO4	-0.528448	1
				LCA5	-0.337355	1	LRRN3	-0.556908	0.0408867
				PDE6H	-0.34231	1	PARD3	-0.590608	1
				C1orf61	-0.348107	1	PCP4	-0.634966	1
				ZNF804A	-0.353863	1	SST	-0.682123	2.00109e-09
				PCDH10	-0.361376	1
				HES1	-0.379249	1
				NTM	-0.384179	1
				PCP4	-0.401863	1
				MAB21L2	-0.423816	1
				NNAT	-0.430276	1
				LMO4	-0.455308	1
				ZFHX3	-0.472908	1
				ZNF385D	-0.481286	1
				PARD3	-0.505161	1
				AC027031.2	-0.520811	1
				MGARP	-0.528748	1
				SYT4	-0.552884	1
				LHX9	-0.586749	1
				RPRM	-0.603524	1
				MEIS2	-0.684834	1
				SST	-0.738172	1

## Sheet: Astrocytes
Astrocytes	Ketorolac			Digoxin			Thioridazine			Sildenafil			Ethanol			Methanol
Cluster 6&8&9	Gene	avg_logFC	p_val_adj	Gene	avg_logFC	p_val_adj	Gene	avg_logFC	p_val_adj	Gene	avg_logFC	p_val_adj	Gene	avg_logFC	p_val_adj	Gene	avg_logFC	p_val_adj
	HSPA6	0.558388	7.49544e-15	MROH8	0.467381	1	CTGF	0.868656	1.86801e-16	SYT1	0.937878	2.23979e-06	PLCG2	0.589299	1	MT1G	0.759903	1
	CRYAB	0.507818	1	MIAT	0.454794	0.00613928	HSPA1A	0.724877	1	UNC119	0.713698	4.80416e-12	CRYAB	0.500714	1	TTR	0.758278	1
	SYT1	0.47096	6.79659e-05	COL1A1	0.441079	1.88525e-09	CXCL3	0.695016	3.56785e-21	NTM	0.705444	1.56317e-10	SST	0.393991	8.93492e-13	PLCG2	0.648814	1
	LINC00599	0.430873	0.000174499	HSF4	0.389299	4.17626e-05	C11orf96	0.685708	1.22541e-15	TTR	0.671092	3.21126e-25	SERPINI1	0.388932	0.0182881	MT2A	0.57	1.48475e-07
	HSPA1A	0.397433	1	RGS16	0.38877	9.25326e-07	SST	0.648757	6.62593e-26	ROM1	0.658796	1	FABP5	0.318684	1	MT1X	0.534783	2.00701e-13
	NRL	0.382856	0.0950255	APOE	0.378873	0.0414026	IER3	0.610741	1	PDE6H	0.576057	1.57704e-11	CST3	0.294233	1	PDE6H	0.490254	1
	SCG3	0.366951	5.99699e-14	APOC1	0.368484	5.46501e-05	HMOX1	0.602947	3.10013e-18	PTP4A3	0.561527	2.71314e-09	C9orf24	-0.251347	8.36119e-09	SFRP2	0.470759	7.50138e-45
	PCBP4	0.356323	1	ZFP36	0.35446	0.000120909	HSPA6	0.570103	8.13074e-27	LINC00599	0.523541	0.00168338	AQP1	-0.279085	1	SYT1	0.439972	1
	SOX4	0.33885	1	MAF	0.332215	1	CCL2	0.566158	0.000156283	PCBP4	0.519382	1	CD24	-0.310641	0.481507	NTM	0.433902	1.19373e-12
	UNC119	0.33732	0.000264043	AC108134.2	0.322379	0.212081	VGF	0.564913	1.00824e-11	DAPL1	0.483306	1				CRABP1	0.42481	1
	MAP1B	0.331527	1	FXYD1	0.317714	0.00183727	CXCL2	0.563286	5.97183e-54	AIPL1	0.469847	1				RLBP1	0.418577	9.11088e-17
	MAFB	0.319628	1	PCDH10	0.317256	0.0199345	SCG2	0.516121	0.0652503	RIMS2	0.455725	8.46828e-33				TF	0.414849	7.823e-14
	RAX	0.316838	1	ELP6	0.316278	1	DNAJB1	0.463374	1	FSTL5	0.454736	1				CRYAB	0.41321	1
	BTBD8	0.312554	0.000756993	MAFB	0.30266	1	DKK1	0.459328	2.33783e-34	BEX1	0.450467	1				RAX	0.357991	2.82647e-10
	NEAT1	0.309477	1	HSPA6	0.288721	1	PTH2	0.446876	1	SCG3	0.446415	1.27186e-22				DAPL1	0.356889	1.84904e-14
	AMER2	0.300129	0.0683899	IGF2.1	0.264505	1	INHBA	0.434137	6.5767e-25	NES	0.443768	3.84767e-16				LINC00599	0.330051	2.22224e-11
	PLCG2	0.28158	1	LINC00324	0.26434	1.77577e-05	CALCB	0.421022	2.72095e-43	CDHR1	0.436895	6.17106e-06				NRL	0.310574	1
	SFRP2	0.277066	4.47468e-06	HSPA1A	0.25608	0.0728998	CYR61	0.4131	1	SERPINF1	0.430261	4.22547e-09				QDPR	0.2936	0.763058
	TTR	0.260059	0.000395764	GMPR	-0.250778	1	CRYAB	0.408641	0.0304691	2004-09-01	0.429015	1				C1orf61	0.28934	4.77147e-05
	APOE	0.252615	1	SERPINI1	-0.253152	1	IL11	0.396928	1.59521e-45	GNB3	0.417891	1				UNC119	0.278635	1
	NFIA	-0.251213	0.00153371	DCT	-0.25627	0.142813	FABP5	0.392244	1	RORB	0.413724	1				AQP4	0.274073	1.00531e-37
	GMPR	-0.252233	1	SLC1A3	-0.262819	1	TFPI2	0.390251	3.51972e-19	ARR3	0.408098	1				CRYM	0.271097	1
	CCND1	-0.254088	1	PMP22	-0.263236	1	NR4A1	0.381137	1	STMN2	0.404995	1				ROM1	0.269961	2.93325e-13
	ID4	-0.254858	0.000562482	NFIA	-0.263488	1	CEBPD	0.375578	1	C1orf61	0.404124	1				PCBP4	0.267544	1
	EVA1B	-0.255063	1	EVA1B	-0.264675	1	HES4	0.371337	0.00308437	NR2E3	0.396904	0.00181798				GUCA1A	0.26547	2.34669e-09
	PDLIM3	-0.256666	0.764645	FJX1	-0.265548	1	GEM	0.368664	1	SFRP2	0.383829	4.20631e-21				RDH10	0.258298	1
	LIX1	-0.260319	1	CHCHD10	-0.267946	1	S100A6	0.368351	1	PDC	0.382304	1				ARR3	0.256321	4.8175e-41
	LINC02381	-0.26268	0.273347	GLIS3	-0.268175	1	PHLDA1	0.36746	1	CRYBG3	0.378109	2.41115e-09				CST3	0.254783	1
	SDC2	-0.263229	9.90695e-06	LRRIQ1	-0.268865	1	SERPINE1	0.363117	1	OTX2	0.377124	8.9697e-07				SCG3	0.254332	0.00140159
	AKAP12	-0.265967	0.663957	HOXB-AS3	-0.270118	1	TCIM	0.361066	1	HIST1H1C	0.375548	1				SEZ6L2	0.254015	1
	JUNB	-0.267048	0.000329604	PPP2R2B	-0.270149	1	GADD45B	0.360161	1	NRL	0.375057	1				GNB3	0.250525	8.05469e-07
	HOXB7	-0.269547	1	BASP1	-0.271008	1	HSPA1B	0.353753	1	ABCA4	0.371662	6.5621e-14				MORN5	-0.251376	8.48874e-23
	CCDC173	-0.269684	1	HOXB4	-0.271744	1	MT2A	0.35331	1	CNGB1	0.364791	1.30948e-06				CETN2	-0.262838	3.00363e-17
	TNFRSF11B	-0.272147	1	HOXB8	-0.273643	1	ARC	0.341852	0.429621	LBH	0.359373	1				PIFO	-0.264501	2.2406e-07
	HOXB5	-0.272904	1	RGS9	-0.275108	1	PHLDA2	0.336961	1.65762e-33	FAM57B	0.352358	0.000935198				HOXB8	-0.272125	2.51547e-70
	NMB	-0.276444	1	DST	-0.276276	1	RGS4	0.336596	1.61657e-18	KCNV2	0.348644	1				MGST1	-0.275676	1.41247e-15
	GGH	-0.27666	1.26066e-07	AIPL1	-0.276767	1.30553e-05	HKDC1	0.336252	4.02295e-11	QDPR	0.340923	1.83844e-05				CFAP126	-0.276341	1.71698e-45
	ITM2C	-0.277315	1.07375e-05	NLRP1	-0.277202	1	PLAU	0.332244	2.44532e-19	IMPG2	0.339728	1				WLS	-0.276962	3.11117e-34
	KISS1R	-0.282144	8.60573e-14	EZR	-0.279232	1	GDF15	0.323331	2.88918e-08	CABP5	0.338949	1.00857e-30				MLF1	-0.287158	1.64377e-29
	HOXB4	-0.282939	0.000229701	HOXB5	-0.279768	1	CYTOR	0.319604	2.03522e-09	STX3	0.338294	1.7697e-33				KIF9	-0.301721	1.60383e-33
	CD99	-0.283789	8.92878e-08	CCDC173	-0.27992	1	ATF3	0.316056	1	CADPS	0.333887	4.89716e-22				MEIS2	-0.302186	1.57625e-18
	MORN5	-0.285134	1	DHRS3	-0.281254	1	FOSL2	0.305388	1	RCVRN	0.330719	1				TPBG	-0.317806	2.99235e-31
	C9orf116	-0.286223	1	ATP1A1	-0.281288	0.528249	SYT1	0.304414	1.17341e-10	CRYM	0.325375	0.000254912				SLC5A3	-0.322434	5.39401e-38
	NTRK2	-0.286618	0.00738367	PCP4	-0.282824	0.718568	PAPPA2	0.300068	1.55184e-10	DST	0.323895	1				ATP1B1	-0.328201	5.26248e-17
	EZR	-0.289194	0.000748817	ZNF503	-0.286008	1	IER5L	0.299406	1	RLBP1	0.322561	2.20862e-34				CD24	-0.332786	2.41804e-13
	MSX1	-0.290002	1	FAM183A	-0.288424	1	IRF1	0.29939	1.43979e-07	PLCG2	0.321748	1				C5orf49	-0.344325	6.4766e-39
	SOCS3	-0.29193	0.161509	DRC1	-0.29028	1	MYC	0.28633	2.86818e-15	CRABP1	0.319317	0.00137803				HOTAIRM1	-0.353707	3.80575e-24
	TPPP3	-0.292457	1	SELENOM	-0.2913	1	NFKBIA	0.28098	1	PIK3R1	0.317904	1				MRPS6	-0.366168	7.04154e-14
	SOX2	-0.292778	5.42875e-12	HOXB9	-0.294743	1	DCBLD2	0.277015	1	SYP	0.317152	0.000305857				CAPS	-0.382561	1
	RPGR	-0.29292	1	FAM181B	-0.29518	1	NPVF	0.276808	1.31276e-30	NEUROD4	0.31604	2.23133e-44				C9orf24	-0.386118	6.51917e-14
	PPIL6	-0.294223	4.05796e-11	APC	-0.298599	1	HMGCS1	0.268338	1	AKAP9	0.310399	1
	PAMR1	-0.29561	0.0108007	TCTEX1D1	-0.301061	1	RND3	0.267797	0.00206728	SNX10	0.30083	2.69021e-15
	ARF4	-0.297128	1.62673e-10	RGMA	-0.30394	0.00266987	GAP43	0.262345	0.01211	GPX3	0.300789	2.57867e-06
	TCTEX1D1	-0.298306	1	WNT2B	-0.304038	1	FLNC	0.261387	1	GNGT2	0.300166	0.0357269
	CCDC146	-0.302168	1	PAX6	-0.307141	1	RORB	0.260735	7.76356e-28	UQCC2	0.299467	1
	CNN3	-0.303607	5.84581e-08	AQP1	-0.308607	1	ANXA1	0.253114	1	RAX	0.299167	0.0044081
	EFNB3	-0.306208	0.0418186	CCDC146	-0.309694	1	NOL3	-0.252692	1	MAP1B	0.2947	1
	SPARCL1	-0.306792	0.747278	LIX1	-0.314357	1	FRZB	-0.252862	1	SEZ6L2	0.293173	1
	XBP1	-0.314913	2.46609e-10	SOX2	-0.319366	0.0210735	CCDC146	-0.259061	1	CRX	0.29145	1
	NRN1	-0.316976	1	GOLIM4	-0.319463	1	OBSL1	-0.260174	1.01706e-06	PHLDA1	0.285393	1
	IGFBP5	-0.317287	1.14055e-08	PAMR1	-0.320292	0.0130215	GGH	-0.260597	0.00469477	ANK3	0.284962	1
	MEIS2	-0.318856	0.00598926	ITM2B	-0.321633	2.62573e-05	S100A1	-0.262067	0.332083	RTBDN	0.284829	1
	PPP1R1B	-0.319329	1	TNFRSF11B	-0.32568	1	SQSTM1	-0.264484	1	PTPN13	0.28419	2.06123e-07
	HSP90B1	-0.322742	4.85547e-09	RPGR	-0.333577	1	FAM183A	-0.265394	9.0042e-13	EYS	0.281492	3.52367e-11
	FAM183A	-0.32533	0.0682582	GNB3	-0.336592	1	GAS6	-0.268259	0.319379	SAMD11	0.281414	0.0291215
	RFX4	-0.329875	1	ASAH1	-0.336724	0.0900223	ZIC1	-0.269443	2.11108e-06	AL451062.1	0.280609	2.16477e-15
	HOXB8	-0.333658	0.00217662	AGT	-0.337134	1	TPPP3	-0.274978	0.603166	RBP3	0.280071	2.24101e-10
	IGFBP7	-0.336855	1	HOXB7	-0.33926	1	TXNIP	-0.276007	0.43659	PTH2	0.279564	1
	BHLHE41	-0.338185	0.00111689	LINC02381	-0.342351	1	CFAP126	-0.276672	1	AL391650.1	0.275105	3.63491e-34
	SLC5A3	-0.343109	0.00270224	RCVRN	-0.344821	0.671523	C1orf194	-0.276836	1	PRPH2	0.274295	1
	P4HA1	-0.343153	1.30296e-06	TAGLN3	-0.344978	1	GUCA1A	-0.277976	7.89513e-35	CA2	0.273939	1.69189e-08
	CYBA	-0.346724	0.000474674	SPARC	-0.348415	1	MGST1	-0.288824	5.36034e-08	PDE6G	0.273889	1
	IGFBP2	-0.346986	2.46884e-10	PPP1R1B	-0.350307	1	MORN5	-0.297743	0.352644	PAX6	0.270415	1
	MGST1	-0.353791	4.48477e-08	PDLIM3	-0.350761	1	SLC1A3	-0.299294	1	RAX2	0.268287	1
	PLTP	-0.353887	7.52077e-06	C9orf116	-0.353514	1	ATF5	-0.303061	0.00200705	TF	0.2677	1
	CLDN5	-0.362844	1	CLDN5	-0.354705	1	NTRK2	-0.306138	3.5947e-09	RDH10	0.265293	1
	SKAP2	-0.367236	0.00257327	MORN5	-0.355457	0.031971	HOTAIRM1	-0.306557	1	TULP1	0.265051	1
	AQP1	-0.369261	1	PPIL6	-0.361313	1	NDRG1	-0.306782	0.0632226	AMER2	0.264937	1
	CFAP126	-0.378276	0.185133	AL357093.2	-0.369654	0.00751568	METRN	-0.307791	2.21197e-10	GAP43	0.263254	0.0704478
	C1orf194	-0.381631	1	NRL	-0.373227	1	CETN2	-0.314701	3.42989e-06	VSX2	0.262647	7.83691e-05
	LY6H	-0.391415	0.00567519	CNN3	-0.374433	0.00599137	COL1A1	-0.316576	7.96588e-06	TRPM3	0.250829	0.409139
	RSPH1	-0.392132	1	PLTP	-0.374909	1	KIF9	-0.31978	1	HOXB6	-0.252141	8.9089e-20
	MAL	-0.395334	1	TTR	-0.379072	1	RSPH1	-0.324687	1	CHPF	-0.254138	4.69316e-31
	NDUFA4L2	-0.410295	1	RCAN1	-0.390065	1	LAMP5	-0.328565	0.408774	ID2	-0.255731	3.65276e-33
	AL357093.2	-0.412862	1	ATP1B1	-0.394403	1	MLF1	-0.328791	8.49528e-10	VWA1	-0.256124	6.32675e-21
	PIFO	-0.417482	1	GUCA1A	-0.401746	0.000502228	CLDN5	-0.333225	1.64892e-14	ZIC1	-0.256804	3.5953e-18
	MLF1	-0.430065	1.18633e-09	GPC3	-0.401838	1	PIFO	-0.341903	1	MSX1	-0.257603	0.767097
	CETN2	-0.434368	8.23999e-12	SKAP2	-0.402634	1	PPP1R1B	-0.343911	1	FN1	-0.258154	1
	KIF9	-0.452009	5.27065e-09	CLU	-0.402854	0.0387068	MRPS6	-0.345085	1.14113e-10	ARL4A	-0.258715	7.15716e-45
	ATP1B1	-0.465213	9.91598e-14	CYSTM1	-0.4035	0.185299	MAL	-0.358682	1	LY6H	-0.259843	8.42851e-17
	WLS	-0.471951	1.92707e-07	MSX1	-0.406991	1	SLC3A2	-0.363629	1	HOXB5	-0.264763	1.37921e-06
	C5orf49	-0.488288	1	SPARCL1	-0.409716	1	CD24	-0.370303	1	TPPP3	-0.266363	5.25749e-05
	MRPS6	-0.496696	1.71525e-14	SLC5A3	-0.416973	1	AL357093.2	-0.371886	5.7668e-07	SPARCL1	-0.26749	9.76104e-16
	TPBG	-0.500369	0.00264091	RSPH1	-0.419818	1	KISS1R	-0.375762	8.05709e-13	TCTEX1D1	-0.268133	1
	CD24	-0.521384	1	ITM2C	-0.420003	0.773575	NDUFA4L2	-0.389148	1	VEGFA	-0.268296	4.73429e-11
	C9orf24	-0.5502	1	BAALC	-0.421713	0.0287522	NRN1	-0.413427	1	PAMR1	-0.269048	2.75101e-51
	HOTAIRM1	-0.625257	2.90582e-12	C1orf194	-0.424675	1	RCVRN	-0.414766	7.64724e-23	ATP1A2	-0.270823	9.97188e-42
	CAPS	-0.660154	1	CFAP126	-0.425353	0.322455	C5orf49	-0.418011	1	NOL3	-0.271395	8.26524e-21
				ID4	-0.428943	0.0755936	PDE6H	-0.437897	9.63197e-10	FJX1	-0.272243	1.57524e-46
				EFNB3	-0.429009	1	AQP1	-0.439209	1	HOXB8	-0.272788	5.01481e-10
				BHLHE41	-0.436304	1	CAPS	-0.445714	0.0723916	ADM	-0.273553	7.545e-40
				CETN2	-0.444416	0.19799	C9orf24	-0.548822	1	CCDC173	-0.273888	0.431479
				RBP1	-0.448205	0.356904	TRH	-0.669771	0.883425	HOXB9	-0.277377	2.51298e-39
				MRPS6	-0.460499	0.236289				LAPTM4A	-0.279887	6.02199e-30
				ID3	-0.480656	1				ID3	-0.280032	8.6065e-06
				PIFO	-0.481475	1				BST2	-0.280593	7.61257e-24
				MEIS2	-0.482337	1				PPIL6	-0.281253	6.55097e-34
				KIF9	-0.50457	0.00363588				RSPH1	-0.282961	0.000574554
				WLS	-0.506049	1				GGH	-0.283484	3.29244e-26
				MLF1	-0.516025	6.16383e-05				LAMP5	-0.284962	3.01251e-16
				RFX4	-0.518979	1				TNFRSF11B	-0.286218	3.30069e-46
				MGST1	-0.532307	0.00903962				CD99	-0.287192	1.0764e-21
				TPBG	-0.542922	1				MORN5	-0.288732	0.138922
				LY6H	-0.565186	1				APOC1	-0.290781	7.55936e-16
				PDE6H	-0.56844	1				ZFP36L2	-0.293727	5.2061e-39
				C5orf49	-0.59787	1				FAM183A	-0.295555	1
				C9orf24	-0.600194	1				C1orf194	-0.296365	4.95592e-07
				GFAP	-0.612247	1				HILPDA	-0.297314	4.60768e-14
				IGFBP7	-0.622909	1				GAS6	-0.303272	2.35076e-28
				HOTAIRM1	-0.625301	1				EGR1	-0.303528	1.51363e-17
				CAPS	-0.69989	1				NR2F1	-0.304291	6.66266e-20
				CD24	-0.778414	1				AQP1	-0.305483	1
										HOXB4	-0.309896	2.14794e-43
										CDIP1	-0.312138	2.94906e-08
										ATF5	-0.31231	8.6245e-10
										ANGPTL4	-0.31677	1
										VIM	-0.320644	1.24828e-17
										MCUB	-0.322952	6.84286e-64
										CETN2	-0.324305	1.03554e-27
										CLDN5	-0.324482	0.000165341
										APOE	-0.325478	1
										SKAP2	-0.326648	9.54239e-16
										PPP1R1B	-0.326918	2.96812e-27
										CYBA	-0.333784	1.26851e-29
										CFAP126	-0.333785	6.97654e-17
										PTN	-0.334665	1.44158e-09
										NTRK2	-0.33577	5.18077e-24
										HLA-B	-0.339177	8.00301e-58
										CXCR4	-0.342327	8.55806e-23
										TPBG	-0.3534	1.63348e-64
										WLS	-0.368229	8.054e-53
										MLF1	-0.376799	1.24977e-16
										PIFO	-0.381878	8.33036e-14
										IGFBP2	-0.386076	1.7431e-31
										PTGDS	-0.386923	0.00115764
										P4HA1	-0.391136	2.66034e-30
										RFX4	-0.391346	1.02872e-66
										PLTP	-0.394419	1.96788e-44
										AL357093.2	-0.397972	2.75002e-05
										IGFBP5	-0.399015	6.31119e-16
										HSPA5	-0.411429	2.05572e-32
										BHLHE41	-0.412984	7.09247e-43
										C5orf49	-0.413149	1.82485e-05
										KIF9	-0.414364	4.76723e-33
										LMO4	-0.416745	1.5761e-42
										XBP1	-0.417984	1.23786e-49
										MGST1	-0.418293	1.56871e-33
										SLC3A2	-0.42513	1.43173e-32
										CD24	-0.4259	6.21838e-06
										SOX2	-0.427072	1.58564e-35
										MRPS6	-0.432146	4.50904e-37
										JUNB	-0.435384	4.99531e-26
										HSP90B1	-0.436062	5.91926e-30
										NDUFA4L2	-0.437957	1
										MAL	-0.440501	8.10792e-12
										NDRG1	-0.449975	7.60085e-13
										ID4	-0.450505	9.46207e-36
										FABP7	-0.458549	2.7032e-19
										ATP1B1	-0.483731	2.47374e-35
										SLC5A3	-0.48688	2.28076e-62
										TRH	-0.489827	1
										KISS1R	-0.516232	0.0507027
										FOS	-0.529554	6.23211e-27
										HOTAIRM1	-0.544987	3.7607e-19
										CAPS	-0.554918	0.00823336
										C9orf24	-0.588898	1.37859e-33
										AKAP12	-0.630835	1.50889e-07
										NRN1	-0.649673	0.0153631

## Sheet: Muller Glia Cells
Muller Glia Cells	Digoxin			Thioridazine
Cluster 10&14&15	Gene	avg_logFC	p_val_adj	Gene	avg_logFC	p_val_adj
	LINC02381	1.26013	1	SST	1.09357	1.15266e-06
	AP4M1	0.855143	1	S100A6	0.783697	7.71591e-05
	ELP6	0.40774	1	C11orf96	0.755216	0.0038311
	LINC00324	0.33538	0.0447388	CXCL2	0.743518	2.56401e-16
	MROH8	0.310257	1.48029e-12	CCL2	0.725974	0.000268987
	CLEC18B	0.305466	0.0883716	S100A2	0.722438	3.58998e-07
	PAX2	0.276724	1	CTGF	0.680686	1
	PCDH9	0.264591	1	FXYD2	0.638271	1.94958e-08
	SPARCL1	0.258644	1	HSPA6	0.593387	8.22203e-18
	GNB3	-0.254169	0.197016	CXCL3	0.579072	1.27336e-24
	LGALS3	-0.256755	1	VGF	0.556098	1
	SELENOP	-0.262593	1	NUPR1	0.544572	8.89246e-05
	EPCAM	-0.276249	1	NMB	0.544228	1
	FXYD2	-0.280842	1	S100A10	0.541773	0.955784
	KRT18	-0.281151	1	HMOX1	0.530611	0.392505
	APOE	-0.291901	1	HERPUD1	0.529316	2.50014e-11
	FRZB	-0.299501	1	TFPI2	0.514233	0.980832
	SRPRB	-0.303018	1	CRYAB	0.510644	1
	RCVRN	-0.303249	1	MT2A	0.504709	1
	LDHA	-0.311221	0.0246194	GDF15	0.503804	1
	MGP	-0.314949	2.05255e-10	PLAU	0.491967	1
	RGS16	-0.326374	1	S100A11	0.486555	1
	SFRP2	-0.343073	1	PLIN2	0.466402	1
	PRSS35	-0.343173	1	IGFBP7	0.463462	1.87613e-09
	NRL	-0.3491	0.117419	IER3	0.444452	3.58793e-05
	AOC2	-0.369321	0.000619804	HSPA5	0.436763	0.0044657
	C1orf61	-0.373058	1	SERPINE1	0.433381	1
	IER3	-0.471005	1	CEBPD	0.423975	0.0150236
	IGFBP7	-0.539158	1	CD24	0.423504	1
	TTR	-0.787974	1	HSPA1B	0.418566	1
				DNAJB1	0.409867	1
				DDIT3	0.399794	0.000244106
				SCG2	0.390668	2.61687e-08
				GEM	0.376895	1
				INHBA	0.360248	0.608207
				TPM1	0.359198	0.0114482
				GAD2	0.358381	1.29734e-10
				IRF1	0.356975	1
				RND3	0.353872	1
				LGALS1	0.353576	0.187262
				DKK1	0.346422	4.99806e-26
				UPP1	0.345978	1
				CYR61	0.343887	1
				NFKBIA	0.329991	1
				ELF3	0.328544	1
				ATF5	0.317769	1
				IL11	0.311472	0.00158046
				IGFBP3	0.31111	9.31851e-05
				GADD45A	0.303842	9.11996e-14
				ANXA1	0.302671	1
				TIMP3	0.300316	1
				CHGA	0.298352	1.9214e-23
				RGS4	0.298055	0.000111921
				CALCB	0.297907	6.53301e-20
				FLNC	0.296515	1
				SOD2	0.296171	1
				SERPINE2	0.294183	1
				TAGLN	0.294137	1
				HSPB1	0.293653	0.00230448
				CLDN4	0.292756	1
				HLA-A	0.28577	0.0337874
				BST2	0.285739	6.89465e-14
				MT1G	0.284684	1
				PPP1R1A	0.284597	1
				CYB5A	0.283912	3.48681e-16
				SDF2L1	0.274326	1
				COL4A1	0.268223	0.0337272
				KRT8	0.261954	0.0175734
				NEFM	0.261422	1
				TSC22D1	0.255	1
				RCAN1	0.254152	1
				DDIT4	0.253904	1
				TIMP1	0.252938	1
				KLF6	0.251118	0.0130955
				MGST1	0.250665	0.0129621
				PDC	-0.250343	1.24943e-12
				NFIB	-0.25213	0.53485
				RAX	-0.255413	3.03762e-05
				PDE6H	-0.255987	0.00374207
				MAP1B	-0.257519	0.00183161
				DYNC1I1	-0.258603	0.0421778
				COL18A1	-0.26047	1.44624e-05
				TPBG	-0.263683	0.000392451
				NLRP1	-0.266855	1.00637e-06
				RHOC	-0.269595	1.39247e-06
				SLIT2	-0.271309	0.113921
				SYT1	-0.275161	3.33786e-05
				SPP1	-0.275461	7.65175e-06
				MYO10	-0.27621	0.0734423
				COL9A3	-0.276298	0.0205335
				PRSS23	-0.279093	0.00124701
				NDP	-0.280209	0.0257886
				QDPR	-0.280634	1
				ESPN	-0.281431	1
				FAM69C	-0.281735	0.0308157
				PLP1	-0.283024	1
				CLU	-0.284469	2.30655e-09
				TM7SF2	-0.28805	7.19871e-06
				VSX2	-0.289372	1
				DAPL1	-0.29707	0.0282208
				FRZB	-0.299694	0.699308
				C1orf61	-0.300444	1
				TCF4	-0.300555	1
				SOX8	-0.300784	2.39056e-09
				NKAIN4	-0.301068	9.60827e-06
				RDH10	-0.30107	0.000360017
				NTM	-0.304628	1
				SRPRB	-0.305719	1
				THY1	-0.307049	0.00746227
				GPC3	-0.314935	0.0603241
				CDC42EP4	-0.318515	2.65206e-07
				TUBA1A	-0.318632	7.173e-13
				SPARCL1	-0.319911	1
				FZD5	-0.320859	0.0105909
				FXYD1	-0.326856	0.754023
				RCVRN	-0.329611	0.00592411
				DNER	-0.330615	0.000123085
				NRL	-0.337197	0.000687322
				PTN	-0.342345	1.42014e-08
				ATP1A2	-0.352815	1
				RLBP1	-0.360681	3.09527e-06
				LGI4	-0.367113	1
				GPX3	-0.370877	1
				PAX2	-0.382983	1
				DKK3	-0.389235	7.09176e-16
				EDNRB	-0.38938	0.00445702
				KDR	-0.39156	1
				VIM	-0.392661	4.223e-13
				TTYH1	-0.398382	4.43177e-14
				TUBB2B	-0.398985	2.83818e-11
				SOX2	-0.401629	2.78151e-15
				CA2	-0.405284	8.29711e-07
				GPM6B	-0.409719	2.96338e-15
				AGL	-0.411875	0.99029
				LINC01833	-0.41393	2.98658e-11
				SELENOP	-0.414992	6.42881e-10
				METRN	-0.421284	1.54474e-09
				PEG10	-0.431292	0.0107009
				COL2A1	-0.432449	1
				FABP7	-0.433114	1.88172e-06
				CSRP2	-0.44006	4.12874e-10
				PRSS35	-0.442624	1
				HES1	-0.446177	4.13356e-13
				ANGPTL1	-0.461057	8.41135e-09
				CRABP1	-0.46431	2.12543e-13
				BEX1	-0.470131	7.51038e-17
				RTN4	-0.478935	4.70307e-14
				LINC00461	-0.504925	0.000391201
				KLHL8	-0.510895	4.07637e-12
				RGS16	-0.521232	0.000279312
				CKB	-0.527858	3.33491e-19
				TTR	-0.549116	0.153494
				SFRP2	-0.607246	0.000530012
				SLC1A3	-0.69424	2.91172e-15
				TF	-0.786328	1
				CRYM	-0.813442	4.55415e-15
				WIF1	-0.84029	1.95835e-17
				TRH	-1.0438	5.14586e-11
